# Supplementary material for: Changes in Metabolomics Profiles of Propylea japonica in Response to Acute Heat Stress
Source: Int J Mol Sci. 2025 May 9;26(10):4541. doi: 10.3390/ijms26104541 (PMC12110978; doi:10.3390/ijms26104541)
Supplement: Supplementary file 1 [file ijms-26-04541-s001.zip]

Archive with 2 entries (2 files):
- Figure S1-S8.pdf
- Supplementary Table S1-S13.xlsx
