# Supplementary material for: Changes in Metabolomics Profiles of Propylea japonica in Response to Acute Heat Stress
Source: Int J Mol Sci. 2025 May 9;26(10):4541. doi: 10.3390/ijms26104541 (PMC12110978; doi:10.3390/ijms26104541)
Supplement: Supplementary file 1 [file ijms-26-04541-s001.zip › Supplementary Table S1-S13.xlsx]

## Sheet: Table S1
Spearman Correlation Coefficients between QC Samples in Positive Ion Mode.
	QC-1	QC-2	QC-3	QC-4
QC-1	1	0.987	0.99	0.986
QC-2	0.987	1	0.989	0.99
QC-3	0.99	0.989	1	0.983
QC-4	0.986	0.99	0.983	1

## Sheet: Table S2
Spearman Correlation Coefficients between QC Samples in Negative Ion Mode.
	QC-1	QC-2	QC-3	QC-4
QC-1	1	0.965	0.976	0.974
QC-2	0.965	1	0.981	0.969
QC-3	0.976	0.981	1	0.969
QC-4	0.974	0.969	0.969	1

## Sheet: Table S3
Annotation Information of Identified Metabolites in Positive Ion Mode.
Metabolites ID	Name	Formula	m/z	KEGG ID	KEGG Pathway Annotation	LIPID MAPS ID	Category (LIPID MAPS)	Main Class (LIPID MAPS)	Sub Class (LIPID MAPS)	HMDB ID	Kingdom (HMDB)	Super Class (HMDB)	Class (HMDB)	Sub Class (HMDB)
pos_1000	5-Methyl-2-furanmethanethiol	C6H8OS	257.064	--	--	--	--	--	--	HMDB0039800	Organic compounds	Organoheterocyclic compounds	Heteroaromatic compounds	--
pos_10006	Tebipenem pivoxil	C22H31N3O6S2	1017.32	--	--	--	--	--	--	HMDB0258761	Organic compounds	Organoheterocyclic compounds	Lactams	Beta lactams
pos_1001	2,4,6-Octatriynoic acid	C8H4O2	150.055	--	--	LMFA01030961	Fatty Acyls [FA]	Fatty Acids and Conjugates [FA01]	Unsaturated fatty acids [FA0103]	HMDB0030967	Organic compounds	Lipids and lipid-like molecules	Fatty Acyls	Fatty acids and conjugates
pos_10011	Isolariciresinol 4'-O-beta-D-glucoside	C26H34O11	1083.37	--	--	--	--	--	--	HMDB0040471	Organic compounds	Lignans, neolignans and related compounds	Lignan glycosides	--
pos_10025	Abeado	C15H23N7O3	388.148	--	--	--	--	--	--	HMDB0247746	Organic compounds	Nucleosides, nucleotides, and analogues	5'-deoxyribonucleosides	--
pos_10033	Eleutheroside B1	C17H20O10	791.197	--	--	--	--	--	--	HMDB0029549	Organic compounds	Phenylpropanoids and polyketides	Coumarins and derivatives	Coumarin glycosides
pos_1004	Pregabalin	C8H17NO2	160.133	--	--	--	--	--	--	HMDB0014375	Organic compounds	Organic acids and derivatives	Carboxylic acids and derivatives	Amino acids, peptides, and analogues
pos_10045	VPGPR Enterostatin	C23H40N8O6	1049.61	--	--	--	--	--	--	HMDB0003577	Organic compounds	Organic acids and derivatives	Carboxylic acids and derivatives	Amino acids, peptides, and analogues
pos_10051	Neoeriocitrin	C27H32O15	1193.36	C09805	--	LMPK12140359	Polyketides [PK]	Flavonoids [PK12]	Flavanones [PK1214]	HMDB0255521	Organic compounds	Phenylpropanoids and polyketides	Flavonoids	Flavonoid glycosides
pos_10052	4-Methyl-2-methylene-1-(1methylethylidene)-cyclohexane	C11H18	168.175	--	--	--	--	--	--	HMDB0061811	Organic compounds	Lipids and lipid-like molecules	Prenol lipids	Monoterpenoids
pos_10056	(3S,7E,9R)-4,7-Megastigmadiene-3,9-diol 9-[apiosyl-(1->6)-glucoside]	C24H40O11	546.29	--	--	--	--	--	--	HMDB0029766	Organic compounds	Lipids and lipid-like molecules	Fatty Acyls	Fatty acyl glycosides
pos_10057	2-Pyrrolino-dox	C31H33NO11	618.198	--	--	--	--	--	--	HMDB0245311	Organic compounds	Phenylpropanoids and polyketides	Anthracyclines	--
pos_10058	Alectrol	C19H22O6	710.319	C09059	--	--	--	--	--	HMDB0041372	Organic compounds	Organoheterocyclic compounds	Lactones	Gamma butyrolactones
pos_10059	1-O-alpha-D-Glucopyranosyl-D-mannitol	C12H24O11	727.232	--	--	LMFA13010063	Fatty Acyls [FA]	Fatty acyl glycosides [FA13]	Fatty acyl glycosides of mono- and disaccharides [FA1301]	HMDB0029911	Organic compounds	Lipids and lipid-like molecules	Fatty Acyls	Fatty acyl glycosides
pos_10065	Premithramycin A3	C41H52O18	855.294	C12387	Metabolic pathways(ko01100)	--	--	--	--	--	--	--	--	--
pos_1007	Gly Pro	C7H12N2O3	173.092	--	--	--	--	--	--	--	--	--	--	--
pos_10074	Stavudine	C10H12N2O4	189.068	C07312	--	--	--	--	--	HMDB0014787	Organic compounds	Nucleosides, nucleotides, and analogues	Nucleoside and nucleotide analogues	--
pos_10080	Susalimod	C21H16N2O5S	391.075	--	--	--	--	--	--	HMDB0258638	Organic compounds	Benzenoids	Benzene and substituted derivatives	Benzenesulfonamides
pos_10086	Temocapril	C23H28N2O5S2	441.131	--	--	--	--	--	--	HMDB0061720	Organic compounds	Organic acids and derivatives	Carboxylic acids and derivatives	Amino acids, peptides, and analogues
pos_10087	Chlortetracycline	C22H23ClN2O8	443.113	C06571	Metabolic pathways(ko01100)	LMPK07000004	Polyketides [PK]	Linear tetracyclines [PK07]	--	HMDB0014401	Organic compounds	Phenylpropanoids and polyketides	Tetracyclines	--
pos_10089	Tetracenomycin C	C23H20O11	472.114	C06801	Metabolic pathways(ko01100)	--	--	--	--	--	--	--	--	--
pos_10095	Apigenin 7-apiosyl-glucoside	C26H28O14	547.161	--	--	--	--	--	--	HMDB0302255	Organic compounds	Phenylpropanoids and polyketides	Flavonoids	Flavonoid glycosides
pos_10106	Lavandulifolioside	C34H44O19	757.268	--	--	--	--	--	--	HMDB0040341	Organic compounds	Organic oxygen compounds	Organooxygen compounds	Carbohydrates and carbohydrate conjugates
pos_1011	Indolepropionamide	C11H12N2O	230.102	--	--	--	--	--	--	HMDB0240640	Organic compounds	Organoheterocyclic compounds	Indoles and derivatives	Tryptamines and derivatives
pos_10110	(2S,3S)-3-Hydroxy-2-methylbutanoyl-CoA	C26H44N7O18P3S	850.173	C04405	Valine, leucine and isoleucine degradation(ko00280);Metabolic pathways(ko01100)	LMFA07050109	Fatty Acyls [FA]	Fatty esters [FA07]	Fatty acyl CoAs [FA0705]	--	--	--	--	--
pos_10111	Oxalyl-CoA	C23H36N7O19P3S	857.135	C00313	Glyoxylate and dicarboxylate metabolism(ko00630);Metabolic pathways(ko01100)	LMFA07050357	Fatty Acyls [FA]	Fatty esters [FA07]	Fatty acyl CoAs [FA0705]	HMDB0304445	Organic compounds	Lipids and lipid-like molecules	Fatty Acyls	Fatty acyl thioesters
pos_10115	trans-Hex-2-enoyl-CoA	C27H44N7O17P3S	863.168	C05271	Fatty acid elongation(ko00062);Fatty acid degradation(ko00071);Metabolic pathways(ko01100);Fatty acid metabolism(ko01212)	LMFA07050393	Fatty Acyls [FA]	Fatty esters [FA07]	Fatty acyl CoAs [FA0705]	HMDB0003944	Organic compounds	Lipids and lipid-like molecules	Fatty Acyls	Fatty acyl thioesters
pos_10116	PI(16:1(9Z)/PGE2)	C45H77O16P	869.507	--	--	--	--	--	--	HMDB0276156	--	--	--	--
pos_1012	2,4-Thiazolidinedicarboxylic acid, 2-methyl-	C6H9NO4S	192.033	--	--	--	--	--	--	HMDB0244750	Organic compounds	Organic acids and derivatives	Carboxylic acids and derivatives	Amino acids, peptides, and analogues
pos_10123	Methyl salicylate O-[rhamnosyl-(1->6)-glucoside]	C20H28O12	943.305	--	--	--	--	--	--	HMDB0033138	Organic compounds	Organic oxygen compounds	Organooxygen compounds	Carbohydrates and carbohydrate conjugates
pos_10133	3-(Aminomethyl)-2,5,9-trimethyl-7H-furo[3,2-g]chromen-7-one	C15H15NO3	296.066	--	--	--	--	--	--	HMDB0248325	Organic compounds	Phenylpropanoids and polyketides	Coumarins and derivatives	Furanocoumarins
pos_10134	Niazinin	C15H21NO6S	308.091	--	--	--	--	--	--	HMDB0031942	Organic compounds	Organic oxygen compounds	Organooxygen compounds	Carbohydrates and carbohydrate conjugates
pos_10136	Menadiol disuccinate	C19H18O8	357.098	--	--	--	--	--	--	HMDB0033841	Organic compounds	Organic acids and derivatives	Carboxylic acids and derivatives	Tetracarboxylic acids and derivatives
pos_1014	Isoleucyl-Alanine	C9H18N2O3	203.14	--	--	--	--	--	--	HMDB0028900	Organic compounds	Organic acids and derivatives	Carboxylic acids and derivatives	Amino acids, peptides, and analogues
pos_10140	Lividomycin B	C23H45N5O13	638.265	C18003	Neomycin, kanamycin and gentamicin biosynthesis(ko00524)	--	--	--	--	--	--	--	--	--
pos_10147	Betanidin 5-[E-feruloyl-(->5)-apiosyl-(1->2)-glucoside]	C39H42N2O20	841.219	--	--	--	--	--	--	HMDB0037052	Organic compounds	Lipids and lipid-like molecules	Prenol lipids	Diterpenoids
pos_1015	D-Erythro-7,8-dihydrobiopterin	C9H13N5O3	204.087	--	--	--	--	--	--	HMDB0247294	Organic compounds	Organoheterocyclic compounds	Pteridines and derivatives	Pterins and derivatives
pos_10151	PS(20:0/PGF1alpha)	C46H86NO13P	930.547	--	--	--	--	--	--	HMDB0282141	--	--	--	--
pos_10153	PI(22:3(10Z,13Z,16Z)/PGF2alpha)	C52H89O16P	1018.61	--	--	--	--	--	--	HMDB0277825	--	--	--	--
pos_10158	8-Hydroxy-5,6-octadienoic acid	C8H12O3	121.066	--	--	LMFA01031076	Fatty Acyls [FA]	Fatty Acids and Conjugates [FA01]	Unsaturated fatty acids [FA0103]	HMDB0031101	Organic compounds	Organic acids and derivatives	Hydroxy acids and derivatives	Medium-chain hydroxy acids and derivatives
pos_10159	N2-Acetylornithine	C7H14N2O3	192.135	--	--	--	--	--	--	HMDB0003357	Organic compounds	Organic acids and derivatives	Carboxylic acids and derivatives	Amino acids, peptides, and analogues
pos_10183	Cuscohygrine	C13H24N2O	207.185	C06521	--	--	--	--	--	HMDB0030290	Organic compounds	Alkaloids and derivatives	--	--
pos_10187	(7R,E)-4,7-dimethyl-8-((8R,Z)-8-methylhexahydroindolizin-6(5H)-ylidene)oct-4-en-3-one	C19H31NO	290.248	--	--	--	--	--	--	--	--	--	--	--
pos_10191	(8R,9S,10S,13S,14S,17R)-16-Fluoro-17-hydroxy-10,13-dimethyl-1,2,4,5,6,7,8,9,11,12,14,15,16,17-tetradecahydrocyclopenta[a]phenanthren-3-one	C19H29FO2	347.18	--	--	--	--	--	--	HMDB0260176	Organic compounds	Lipids and lipid-like molecules	Steroids and steroid derivatives	Androstane steroids
pos_10195	7,8-Dihydrovomifoliol 9-[apiosyl-(1->6)-glucoside]	C24H40O12	503.255	--	--	--	--	--	--	HMDB0029771	Organic compounds	Lipids and lipid-like molecules	Fatty Acyls	Fatty acyl glycosides
pos_10199	RUBRATOXIN B	C26H30O11	557.142	C16767	--	--	--	--	--	HMDB0257358	Organic compounds	Organic acids and derivatives	Carboxylic acids and derivatives	Pentacarboxylic acids and derivatives
pos_10223	PG(i-14:0/20:5(7Z,9Z,11E,13E,17Z)-3OH(5,6,15))	C40H69O13P	811.484	--	--	--	--	--	--	HMDB0271326	--	--	--	--
pos_10225	Hesperetin 7-(2,6-dirhamnosylglucoside)	C34H44O19	798.287	--	--	--	--	--	--	HMDB0040372	Organic compounds	Phenylpropanoids and polyketides	Flavonoids	Flavonoid glycosides
pos_10236	Demethylmacrocin	C44H73NO17	887.474	C02400	Metabolic pathways(ko01100)	--	--	--	--	--	--	--	--	--
pos_10239	(3b,5b,22a,25R)-Furostane-22-methoxy-3,26-diol 3-[glucosyl-(1->2)-glucoside] 26-glucoside	C46H78O19	917.513	--	--	--	--	--	--	HMDB0034375	Organic compounds	Lipids and lipid-like molecules	Steroids and steroid derivatives	Steroidal glycosides
pos_10241	PI(20:3(5Z,8Z,11Z)/PGF1alpha)	C49H85O16P	925.542	--	--	--	--	--	--	HMDB0277371	--	--	--	--
pos_10248	N-Dealkylated tolterodine	C19H25NO	322.153	--	--	--	--	--	--	HMDB0013972	Organic compounds	Benzenoids	Benzene and substituted derivatives	Diphenylmethanes
pos_1025	Florfenicol amine	C10H14FNO3S	270.06	--	--	--	--	--	--	HMDB0252315	Organic compounds	Benzenoids	Benzene and substituted derivatives	Benzenesulfonyl compounds
pos_10254	APC	C33H38N4O8	657.234	C16542	Drug metabolism - other enzymes(ko00983)	--	--	--	--	HMDB0060661	Organic compounds	Organic oxygen compounds	Organooxygen compounds	Carbonyl compounds
pos_10256	PG(a-13:0/PGE1)	C39H71O13P	801.483	--	--	--	--	--	--	HMDB0270622	--	--	--	--
pos_10274	Phenylethanolamine	C8H11NO	138.092	C02735	--	--	--	--	--	HMDB0001065	Organic compounds	Organic nitrogen compounds	Organonitrogen compounds	Amines
pos_10275	N-methylphenylethanolaminium	C9H14NO+	152.107	--	--	--	--	--	--	HMDB0062808	Organic compounds	Organic nitrogen compounds	Organonitrogen compounds	Amines
pos_10276	2,3,6,7-Tetrahydro-7-methylcyclopent[b]azepin-8(1H)-one	C10H13NO	164.107	--	--	--	--	--	--	HMDB0039661	Organic compounds	Organoheterocyclic compounds	Azepines	--
pos_10277	2,3,6,7-Tetrahydro-6,7-dimethylcyclopent[b]azepin-8(1H)-one	C11H15NO	178.123	--	--	--	--	--	--	HMDB0039667	Organic compounds	Organoheterocyclic compounds	Azepines	--
pos_10279	Petasinine	C13H21NO3	240.16	--	--	--	--	--	--	HMDB0030516	Organic compounds	Organoheterocyclic compounds	Pyrrolizidines	--
pos_10282	Lycocernuine	C16H26N2O2	279.207	C09874	--	--	--	--	--	--	--	--	--	--
pos_10286	Tetrahydrogestrinone	C21H28O2	330.242	--	--	--	--	--	--	HMDB0004626	Organic compounds	Lipids and lipid-like molecules	Steroids and steroid derivatives	Estrane steroids
pos_10290	Yuccaol A	C29H20O8	461.104	--	--	--	--	--	--	HMDB0036714	Organic compounds	Phenylpropanoids and polyketides	2-arylbenzofuran flavonoids	--
pos_10291	Endomorphin-1	C34H38N6O5	575.277	C15890	Neuroactive ligand-receptor interaction(ko04080)	--	--	--	--	HMDB0005773	Organic compounds	Organic acids and derivatives	Carboxylic acids and derivatives	Amino acids, peptides, and analogues
pos_10318	Bifemelane	C18H23NO	270.185	--	--	--	--	--	--	HMDB0249195	Organic compounds	Benzenoids	Benzene and substituted derivatives	Diphenylmethanes
pos_1032	Asn Ala Glu	C12H20N4O7	333.142	--	--	--	--	--	--	--	--	--	--	--
pos_10327	5-Formyl-5,6,7,8-tetrahydromethanopterin	C31H45N6O17P	769.272	C01274	Metabolic pathways(ko01100);Carbon metabolism(ko01200)	--	--	--	--	--	--	--	--	--
pos_10332	[4-[4-(4-Hydroxyphenyl)hex-3-en-3-yl]phenyl] phosphono hydrogen phosphate	C18H22O8P2	874.184	--	--	--	--	--	--	HMDB0258154	Organic compounds	Phenylpropanoids and polyketides	Stilbenes	--
pos_10334	Methyltetrahydrofolate	C20H25N7O6	957.34	--	--	--	--	--	--	HMDB0254616	Organic compounds	Organoheterocyclic compounds	Pteridines and derivatives	Pterins and derivatives
pos_10336	Aprepitant	C23H21F7N4O3	1069.33	C21555	--	--	--	--	--	HMDB0014811	Organic compounds	Organoheterocyclic compounds	Oxazinanes	Morpholines
pos_10338	PIP(22:5(4Z,7Z,10Z,13Z,16Z)/PGE2)	C51H82O19P2	1083.51	--	--	--	--	--	--	HMDB0280619	--	--	--	--
pos_10340	Scoparone	C11H10O4	171.044	C09311	--	--	--	--	--	HMDB0030818	Organic compounds	Phenylpropanoids and polyketides	Coumarins and derivatives	--
pos_10341	Urolithin C	C13H8O5	489.123	--	--	--	--	--	--	HMDB0029218	Organic compounds	Phenylpropanoids and polyketides	Coumarins and derivatives	--
pos_10342	5-Ethynyl-2'-deoxyuridine	C11H12N2O5	543.129	--	--	--	--	--	--	HMDB0246787	Organic compounds	Nucleosides, nucleotides, and analogues	Pyrimidine nucleosides	Pyrimidine 2'-deoxyribonucleosides
pos_10347	CAY10567	C21H14N2O2	327.112	--	--	--	--	--	--	--	--	--	--	--
pos_10352	8-methylthiooctyl glucosinolate	C16H30NO9S3-	499.103	C17254	2-Oxocarboxylic acid metabolism(ko01210)	--	--	--	--	HMDB0304248	Organic compounds	Organic oxygen compounds	Organooxygen compounds	Carbohydrates and carbohydrate conjugates
pos_10355	Stachyose	C24H42O21	649.218	C01613	Galactose metabolism(ko00052);Metabolic pathways(ko01100)	--	--	--	--	HMDB0003553	Organic compounds	Organic oxygen compounds	Organooxygen compounds	Carbohydrates and carbohydrate conjugates
pos_10360	Menthoside	C36H36O17	723.193	--	--	--	--	--	--	HMDB0037350	Organic compounds	Phenylpropanoids and polyketides	Flavonoids	Flavonoid glycosides
pos_10363	Amylopectin	C30H52O26	811.272	C00317	--	--	--	--	--	HMDB0003255	Organic compounds	Organic oxygen compounds	Organooxygen compounds	Carbohydrates and carbohydrate conjugates
pos_1037	Tyr Met Gly	C16H23N3O5S	370.147	--	--	--	--	--	--	--	--	--	--	--
pos_10371	(S)-Hydroxyhexanoyl-CoA	C27H46N7O18P3S	864.179	C05268	Fatty acid elongation(ko00062);Fatty acid degradation(ko00071);Metabolic pathways(ko01100);Fatty acid metabolism(ko01212)	--	--	--	--	HMDB0003942	Organic compounds	Lipids and lipid-like molecules	Fatty Acyls	Fatty acyl thioesters
pos_10372	PGP(18:3(6Z,9Z,12Z)/6 keto-PGF1alpha)	C44H76O17P2	921.459	--	--	--	--	--	--	HMDB0273047	--	--	--	--
pos_10374	Petunidin 3-O-[6-O-(4-O-(E)-caffeoyl-O-alpha-rhamnopyranosyl)-beta-glucopyranoside]-5-O-beta-glucopyranoside	C43H49O24+	991.31	--	--	LMPK12010365	Polyketides [PK]	Flavonoids [PK12]	Anthocyanidins [PK1201]	HMDB0302002	Organic compounds	Phenylpropanoids and polyketides	Flavonoids	Flavonoid glycosides
pos_10375	Carboxyfluorescein diacetate	C28H25N3O8	1080.37	--	--	--	--	--	--	HMDB0249662	Organic compounds	Organoheterocyclic compounds	Benzopyrans	1-benzopyrans
pos_10378	Marmesin rutinoside	C26H34O13	1131.39	--	--	--	--	--	--	HMDB0041413	Organic compounds	Phenylpropanoids and polyketides	Coumarins and derivatives	Furanocoumarins
pos_10381	Pseudoephedrine	C10H15NO	166.123	C02765	Metabolic pathways(ko01100)	--	--	--	--	HMDB0001943	Organic compounds	Benzenoids	Benzene and substituted derivatives	Phenylpropanes
pos_10384	Gemcitabine	C9H11F2N3O4	264.079	C07650	--	--	--	--	--	HMDB0014584	Organic compounds	Nucleosides, nucleotides, and analogues	Pyrimidine nucleosides	Pyrimidine 2'-deoxyribonucleosides
pos_10385	Cytidine	C9H13N3O5	266.074	C00475	Pyrimidine metabolism(ko00240);Metabolic pathways(ko01100);Nucleotide metabolism(ko01232);ABC transporters(ko02010)	--	--	--	--	HMDB0000089	Organic compounds	Nucleosides, nucleotides, and analogues	Pyrimidine nucleosides	--
pos_10386	5,7,2',6'-Tetrahydroxyflavone	C15H10O6	287.055	--	--	LMPK12110134	Polyketides [PK]	Flavonoids [PK12]	Flavones and Flavonols [PK1211]	--	--	--	--	--
pos_10389	8-Epiloganic acid	C16H24O10	418.174	--	--	--	--	--	--	HMDB0247433	Organic compounds	Lipids and lipid-like molecules	Prenol lipids	Terpene glycosides
pos_10390	(3b,6b,8b,12a)-8,12-Epoxy-7(11)-eremophilene-6-angeloyloxy-8,12-dimethoxy-3-ol	C22H34O6	436.273	--	--	--	--	--	--	HMDB0031964	Organic compounds	Organoheterocyclic compounds	Naphthofurans	--
pos_10394	2,7-Difluoro-4-methoxyspiro[fluorene-9,5'-imidazolidine]-2',4'-dione	C16H10F2N2O3	655.117	--	--	--	--	--	--	HMDB0248091	Organic compounds	Benzenoids	Fluorenes	--
pos_10401	3,4-Hexahydroxydiphenoylarabinose	C19H16O13	922.13	--	--	--	--	--	--	HMDB0034113	Organic compounds	Phenylpropanoids and polyketides	Tannins	Hydrolyzable tannins
pos_10405	4-Hydroxy-all-trans-retinyl acetate	C22H32O3	362.266	--	--	--	--	--	--	HMDB0060112	Organic compounds	Lipids and lipid-like molecules	Prenol lipids	Retinoids
pos_10406	Indole-3-acetate	C10H9NO2	373.116	C00954	Tryptophan metabolism(ko00380);Metabolic pathways(ko01100)	--	--	--	--	HMDB0000197	Organic compounds	Organoheterocyclic compounds	Indoles and derivatives	Indolyl carboxylic acids and derivatives
pos_10407	Lys Ser Ser Gly	C14H27N5O7	378.192	--	--	--	--	--	--	--	--	--	--	--
pos_10409	Lagerstroemine	C26H31NO5	420.218	--	--	--	--	--	--	HMDB0030229	Organic compounds	Phenylpropanoids and polyketides	Macrolides and analogues	--
pos_10412	Cyanidin 3-O-(6''-acetyl-arabinoside)	C22H21O11+	503.135	--	--	--	--	--	--	HMDB0029238	Organic compounds	Phenylpropanoids and polyketides	Flavonoids	Flavonoid glycosides
pos_10422	PIP(PGD2/16:1(9Z))	C45H78O19P2	949.443	--	--	--	--	--	--	HMDB0278546	--	--	--	--
pos_10429	2-Polyprenyl-3-methyl-6-methoxy-1,4-benzoquinone	C18H24O3	306.206	C17561	--	--	--	--	--	HMDB0060353	Organic compounds	Lipids and lipid-like molecules	Prenol lipids	Quinone and hydroquinone lipids
pos_10431	O-Ureido-L-serine	C4H9N3O4	365.081	C20639	Metabolic pathways(ko01100)	--	--	--	--	--	--	--	--	--
pos_10432	N-trans-Feruloyloctopamine	C18H19NO5	368.09	--	--	--	--	--	--	HMDB0032805	Organic compounds	Phenylpropanoids and polyketides	Cinnamic acids and derivatives	Hydroxycinnamic acids and derivatives
pos_10440	PA(TXB2/20:5(5Z,8Z,11Z,14Z,17Z))	C43H69O12P	850.488	--	--	--	--	--	--	HMDB0265382	--	--	--	--
pos_10448	(R)-4-Dehydropantoate	C6H10O4	111.044	C01053	Pantothenate and CoA biosynthesis(ko00770)	LMFA01050458	Fatty Acyls [FA]	Fatty Acids and Conjugates [FA01]	Hydroxy fatty acids [FA0105]	--	--	--	--	--
pos_1045	Dimoracin	C38H32O8	599.221	--	--	--	--	--	--	HMDB0030068	Organic compounds	Phenylpropanoids and polyketides	2-arylbenzofuran flavonoids	--
pos_10455	N-Acetylhistidine	C8H11N3O3	197.08	--	--	--	--	--	--	HMDB0032055	Organic compounds	Organic acids and derivatives	Carboxylic acids and derivatives	Amino acids, peptides, and analogues
pos_10456	Polyporenic acid C	C31H46O4	500.371	--	--	--	--	--	--	HMDB0256688	Organic compounds	Lipids and lipid-like molecules	Steroids and steroid derivatives	Bile acids, alcohols and derivatives
pos_10464	Sorbaldehyde	C6H8O	97.0652	--	--	LMFA06000006	Fatty Acyls [FA]	Fatty aldehydes [FA06]	--	--	--	--	--	--
pos_10469	Daglutril	C31H38N2O6	1107.51	--	--	--	--	--	--	HMDB0250830	Organic compounds	Organic acids and derivatives	Carboxylic acids and derivatives	Amino acids, peptides, and analogues
pos_10473	2-Pentyl-3-phenyl-2-propenal	C14H18O	220.169	--	--	--	--	--	--	HMDB0031313	Organic compounds	Phenylpropanoids and polyketides	Cinnamaldehydes	--
pos_1048	Rhamnazin 3-rutinoside	C29H34O16	661.169	--	--	LMPK12112634	Polyketides [PK]	Flavonoids [PK12]	Flavones and Flavonols [PK1211]	HMDB0037467	Organic compounds	Phenylpropanoids and polyketides	Flavonoids	Flavonoid glycosides
pos_10484	CMP	C9H14N3O8P	685.065	C00055	Pyrimidine metabolism(ko00240);Metabolic pathways(ko01100);Nucleotide metabolism(ko01232)	--	--	--	--	HMDB0000095	Organic compounds	Nucleosides, nucleotides, and analogues	Pyrimidine nucleotides	Pyrimidine ribonucleotides
pos_10488	PI(PGJ2/20:3(5Z,8Z,11Z))	C49H79O15P	921.519	--	--	--	--	--	--	HMDB0277308	--	--	--	--
pos_10492	PE(DiMe(13,5)/LTE4)	C52H89N2O12PS	1019.6	--	--	--	--	--	--	HMDB0284892	--	--	--	--
pos_10499	CDP-DG(a-21:0/20:5(5Z,8Z,11Z,14Z,16E)-OH(18))	C53H89N3O16P2	1103.63	--	--	--	--	--	--	HMDB0293113	--	--	--	--
pos_1050	Epiafzelechin-(4alpha->8)-pelargonidin 3'-glucoside	C36H33O15+	670.182	--	--	--	--	--	--	HMDB0302007	Organic compounds	Phenylpropanoids and polyketides	Flavonoids	Biflavonoids and polyflavonoids
pos_1051	Isorhamnetin 3-(2G-apiosylrutinoside)	C33H40O20	739.205	--	--	LMPK12112348	Polyketides [PK]	Flavonoids [PK12]	Flavones and Flavonols [PK1211]	HMDB0041470	Organic compounds	Phenylpropanoids and polyketides	Flavonoids	Flavonoid glycosides
pos_10510	(1R,5aS,6R)-4a-Hydroxy-1,4,4a,5,5a,6,9,10a-octahydrophenazine-1,6-dicarboxylate	C14H16N2O5	257.081	C21473	Metabolic pathways(ko01100)	--	--	--	--	--	--	--	--	--
pos_10513	3alpha-Hydroxytibolone	C21H30O2	337.213	--	--	--	--	--	--	HMDB0246255	Organic compounds	Lipids and lipid-like molecules	Steroids and steroid derivatives	Hydroxysteroids
pos_10515	desoxycorticosterone acetate	C23H32O4	373.234	--	--	--	--	--	--	--	--	--	--	--
pos_1053	Prolyl	C5H9NO	82.0653	--	--	--	--	--	--	HMDB0256800	Organic compounds	Organoheterocyclic compounds	Pyrrolidines	--
pos_1054	Phenylacetyl-CoA	C29H42N7O17P3S	903.199	C00582	Phenylalanine metabolism(ko00360);Metabolic pathways(ko01100)	--	--	--	--	HMDB0006503	Organic compounds	Lipids and lipid-like molecules	Fatty Acyls	Fatty acyl thioesters
pos_10543	Erythromycin propionate	C40H71NO14	812.49	--	--	--	--	--	--	HMDB0251938	Organic compounds	Organic oxygen compounds	Organooxygen compounds	Carbohydrates and carbohydrate conjugates
pos_10545	PG(16:1(9Z)/PGJ2)	C42H71O12P	816.499	--	--	--	--	--	--	HMDB0268691	--	--	--	--
pos_10547	Cyanidin 3-(3-glucosyl-6-malonylglucoside) 4'-glucoside	C38H47O22+	820.246	--	--	--	--	--	--	HMDB0030098	Organic compounds	Phenylpropanoids and polyketides	Flavonoids	Flavonoid glycosides
pos_10569	PGP(PGD2/a-25:0)	C51H94O16P2	989.581	--	--	--	--	--	--	HMDB0274708	--	--	--	--
pos_1057	Licoagroside A	C23H24O12	1023.23	--	--	--	--	--	--	HMDB0035448	Organic compounds	Organic oxygen compounds	Organooxygen compounds	Carbohydrates and carbohydrate conjugates
pos_10579	CDP-DG(a-21:0/i-22:0)	C55H103N3O15P2	1146.66	--	--	--	--	--	--	HMDB0116131	Organic compounds	Lipids and lipid-like molecules	Glycerophospholipids	CDP-glycerols
pos_1058	3-Mercaptolactate	C3H6O3S	105.001	C05823	Cysteine and methionine metabolism(ko00270);Metabolic pathways(ko01100)	--	--	--	--	HMDB0002127	Organic compounds	Organic oxygen compounds	Organooxygen compounds	Carbohydrates and carbohydrate conjugates
pos_10580	Mytilus Small cardioactive peptide	C56H85N15O12	1177.68	--	--	--	--	--	--	HMDB0040914	Organic compounds	Organic Polymers	Polypeptides	--
pos_10584	3-Pyridinemethanol, 6-amino-alpha-(((1-methyl-4-phenylbutyl)amino)methyl)-	C18H25N3O	338.161	--	--	--	--	--	--	HMDB0253841	Organic compounds	Benzenoids	Benzene and substituted derivatives	Phenylbutylamines
pos_10604	Solamargine	C45H73NO15	832.48	C10819	--	--	--	--	--	HMDB0258362	Organic compounds	Organoheterocyclic compounds	Azaspirodecane derivatives	--
pos_10605	Pesticide4_Ivermectin_C48H74O14_22,23-dihydroavermectin B1	C48H74O14	839.48	--	--	--	--	--	--	HMDB0247302	Organic compounds	Phenylpropanoids and polyketides	Macrolides and analogues	Milbemycins
pos_10609	PS(20:5(7Z,9Z,11E,13E,17Z)-3OH(5,6,15)/18:1(11Z))	C44H74NO13P	878.476	--	--	--	--	--	--	HMDB0281493	--	--	--	--
pos_10620	Benzenepropanenitrile	C9H9N	132.082	--	--	--	--	--	--	HMDB0034236	Organic compounds	Benzenoids	Benzene and substituted derivatives	--
pos_10621	L-Tryptophanamide	C11H13N3O	204.113	C00977	--	--	--	--	--	HMDB0013318	Organic compounds	Organoheterocyclic compounds	Indoles and derivatives	Tryptamines and derivatives
pos_10622	3,7-Dimethyl-5-octene-1,7-diol 1-glucoside	C16H30O7	317.196	--	--	--	--	--	--	HMDB0034771	Organic compounds	Lipids and lipid-like molecules	Fatty Acyls	Fatty acyl glycosides
pos_10624	S-Adenosylhomocysteine	C14H20N6O5S	426.155	C00021	Cysteine and methionine metabolism(ko00270);Metabolic pathways(ko01100);Biosynthesis of amino acids(ko01230);Biosynthesis of cofactors(ko01240);Chemical carcinogenesis - reactive oxygen species(ko05208)	--	--	--	--	HMDB0000939	Organic compounds	Organoheterocyclic compounds	Lactones	Gamma butyrolactones
pos_10625	(2Z,5Z,9Z)-Hexadeca-2,5,9-trienedioylcarnitine	C23H37NO6	462.228	--	--	--	--	--	--	HMDB0241503	Organic compounds	Lipids and lipid-like molecules	Fatty Acyls	Fatty acid esters
pos_1064	Serylcysteine	C6H12N2O4S	231.044	--	--	--	--	--	--	HMDB0029036	Organic compounds	Organic acids and derivatives	Carboxylic acids and derivatives	Amino acids, peptides, and analogues
pos_10648	Ixabepilone	C27H42N2O5S	1030.6	--	--	--	--	--	--	HMDB0015593	Organic compounds	Phenylpropanoids and polyketides	Macrolides and analogues	Epothilones and analogues
pos_10654	(±)-Rollipyrrole	C16H20N2O3	327.111	--	--	--	--	--	--	HMDB0037554	Organic compounds	Organoheterocyclic compounds	Pyrrolines	--
pos_10655	alpha-(Dimethylaminomethyl)-2-(3-ethyl-5-methyl-4-isoxazolyl)-1H-indole-3-methanol	C18H23N3O2	352.147	--	--	--	--	--	--	HMDB0248184	Organic compounds	Organoheterocyclic compounds	Indoles and derivatives	Indoles
pos_10657	Hydrocortisone	C21H30O5	363.207	C00735	Steroid hormone biosynthesis(ko00140);Metabolic pathways(ko01100);Neuroactive ligand-receptor interaction(ko04080);Cortisol synthesis and secretion(ko04927);Cushing syndrome(ko04934);Aldosterone-regulated sodium reabsorption(ko04960);Bile secretion(ko04976);Pathways in cancer(ko05200);Prostate cancer(ko05215)	--	--	--	--	HMDB0000063	Organic compounds	Lipids and lipid-like molecules	Steroids and steroid derivatives	Hydroxysteroids
pos_10666	Adipostatin A	C21H36O2	663.533	--	--	LMPK15030012	Polyketides [PK]	Phenolic lipids [PK15]	Alkyl resorcinols and derivatives [PK1503]	HMDB0031009	Organic compounds	Benzenoids	Phenols	Benzenediols
pos_1068	Biotinyl-p-aminobenzoate	C17H21N3O4S	346.125	--	--	--	--	--	--	HMDB0249231	Organic compounds	Organoheterocyclic compounds	Biotin and derivatives	--
pos_10681	(E)-5,8-Megastigmadien-4-one	C13H20O	234.184	--	--	--	--	--	--	HMDB0034671	Organic compounds	Organic oxygen compounds	Organooxygen compounds	Carbonyl compounds
pos_10685	D-Erythroascorbic acid 1'-a-D-glucoside	C11H16O10	655.113	--	--	--	--	--	--	HMDB0033627	Organic compounds	Organic oxygen compounds	Organooxygen compounds	Carbohydrates and carbohydrate conjugates
pos_10699	(2E,11Z)-Wyerone acid	C14H12O4	245.082	--	--	--	--	--	--	HMDB0030946	Organic compounds	Lipids and lipid-like molecules	Fatty Acyls	Fatty acids and conjugates
pos_10700	Falcarinone	C17H22O	260.197	C08451	--	LMFA12000336	Fatty Acyls [FA]	Oxygenated hydrocarbons [FA12]	--	HMDB0033693	Organic compounds	Organic oxygen compounds	Organooxygen compounds	Carbonyl compounds
pos_10703	N-(L-Arginino)succinate	C10H18N4O6	291.136	C03406	Arginine biosynthesis(ko00220);Alanine, aspartate and glutamate metabolism(ko00250);Metabolic pathways(ko01100);Biosynthesis of amino acids(ko01230)	--	--	--	--	HMDB0000052	Organic compounds	Organic acids and derivatives	Carboxylic acids and derivatives	Amino acids, peptides, and analogues
pos_10706	Oryzalexin E	C20H32O2	346.273	C21561	--	--	--	--	--	HMDB0039702	Organic compounds	Benzenoids	Phenanthrenes and derivatives	Hydrophenanthrenes
pos_10707	4-Hydroxy-2,2'-bipyrrole-5-methanol	C9H10N2O2	374.188	C21568	Metabolic pathways(ko01100)	--	--	--	--	--	--	--	--	--
pos_10708	5-(4-Phenoxybutoxy)psoralen	C21H18O5	389.082	--	--	--	--	--	--	HMDB0246722	Organic compounds	Phenylpropanoids and polyketides	Coumarins and derivatives	Furanocoumarins
pos_10710	L-Kynurenine	C10H12N2O3	417.177	C00328	Tryptophan metabolism(ko00380);Metabolic pathways(ko01100);Biosynthesis of cofactors(ko01240);African trypanosomiasis(ko05143)	--	--	--	--	HMDB0000684	Organic compounds	Organic oxygen compounds	Organooxygen compounds	Carbonyl compounds
pos_10711	Icariside D1	C19H28O10	434.201	--	--	--	--	--	--	HMDB0303758	Organic compounds	Organic oxygen compounds	Organooxygen compounds	Carbohydrates and carbohydrate conjugates
pos_1072	Alatanin 2	C39H43O20+	796.223	--	--	LMPK12010247	Polyketides [PK]	Flavonoids [PK12]	Anthocyanidins [PK1201]	HMDB0038826	Organic compounds	Phenylpropanoids and polyketides	Flavonoids	Flavonoid glycosides
pos_10728	Reduced FMN	C17H23N4O9P	939.226	C01847	Riboflavin metabolism(ko00740);Metabolic pathways(ko01100);Biosynthesis of cofactors(ko01240)	--	--	--	--	HMDB0001142	Organic compounds	Nucleosides, nucleotides, and analogues	Flavin nucleotides	--
pos_1073	Kaempferol 3-O-sophoroside 7-O-glucuronide	C33H38O22	828.198	--	--	--	--	--	--	HMDB0303130	Organic compounds	Phenylpropanoids and polyketides	Flavonoids	Flavonoid glycosides
pos_10731	N-[(7,8-Dihydropterin-6-yl)methyl]-4-(beta-D-ribofuranosyl)aniline 5'-phosphate	C18H23N6O8P	987.246	C20562	Folate biosynthesis(ko00790);Biosynthesis of cofactors(ko01240)	--	--	--	--	--	--	--	--	--
pos_10732	PI(TXB2/20:3(5Z,8Z,11Z))	C49H83O17P	992.58	--	--	--	--	--	--	HMDB0277314	--	--	--	--
pos_10734	Dibutyryl cyclic gmp	C18H24N5O9P	993.253	--	--	--	--	--	--	HMDB0251179	Organic compounds	Nucleosides, nucleotides, and analogues	Purine nucleotides	Cyclic purine nucleotides
pos_1074	(1r,2s)-2-Aminocyclopentanecarboxylic acid	C6H11NO2	94.0652	--	--	--	--	--	--	HMDB0242326	Organic compounds	Organic acids and derivatives	Carboxylic acids and derivatives	Amino acids, peptides, and analogues
pos_10752	CDP-4-dehydro-6-deoxy-D-glucose	C15H23N3O15P2	1117.11	C01219	Amino sugar and nucleotide sugar metabolism(ko00520);Metabolic pathways(ko01100);Biosynthesis of nucleotide sugars(ko01250)	--	--	--	--	--	--	--	--	--
pos_10759	(1-(5-Fluoropentyl)-1H-indol-3-yl)(naphthalen-1-yl)methanone	C24H22FNO	398.124	--	--	--	--	--	--	HMDB0242281	Organic compounds	Organoheterocyclic compounds	Indoles and derivatives	Naphthoylindoles
pos_10765	3''-Hydroxy-geranylhydroquinone	C16H22O3	563.283	C18132	Ubiquinone and other terpenoid-quinone biosynthesis(ko00130)	--	--	--	--	--	--	--	--	--
pos_10767	PG(20:5(7Z,9Z,11E,13E,17Z)-3OH(5,6,15)/i-12:0)	C38H65O13P	725.406	--	--	--	--	--	--	HMDB0271120	--	--	--	--
pos_1077	3,4-dimethylidenedecanedioyl-CoA	C33H52N7O19P3S	976.215	--	--	--	--	--	--	HMDB0300614	--	--	--	--
pos_10789	D-Ribose	C5H10O5	323.093	C00121	Pentose phosphate pathway(ko00030);Metabolic pathways(ko01100);ABC transporters(ko02010)	--	--	--	--	HMDB0000283	Organic compounds	Organic oxygen compounds	Organooxygen compounds	Carbohydrates and carbohydrate conjugates
pos_10790	4-Androstenediol	C19H30O2	332.258	C14210	--	LMST02020105	Sterol Lipids [ST]	Steroids [ST02]	C19 steroids (androgens) and derivatives [ST0202]	HMDB0005849	Organic compounds	Lipids and lipid-like molecules	Steroids and steroid derivatives	Androstane steroids
pos_10791	Kolaflavanone	C31H24O12	630.161	C09761	--	LMPK12040002	Polyketides [PK]	Flavonoids [PK12]	Biflavonoids and polyflavonoids [PK1204]	HMDB0253817	Organic compounds	Phenylpropanoids and polyketides	Flavonoids	Biflavonoids and polyflavonoids
pos_10809	6-(hex-5-yn-1-yl)-9-methyl-1,3,4,6,9,9a-hexahydro-2H-quinolizine	C16H25N	232.206	--	--	--	--	--	--	--	--	--	--	--
pos_10818	Indenopyridine	C22H27N	344.178	--	--	--	--	--	--	HMDB0253454	Organic compounds	Benzenoids	Indanes	--
pos_10821	4-[[4-Amino-6-(2,4,6-trimethylanilino)-1,3,5-triazin-2-yl]amino]benzonitrile	C19H19N7	346.176	--	--	--	--	--	--	HMDB0246320	Organic compounds	Benzenoids	Benzene and substituted derivatives	Benzonitriles
pos_10824	Cynaratriol	C15H22O5	582.325	--	--	--	--	--	--	HMDB0034983	Organic compounds	Lipids and lipid-like molecules	Prenol lipids	Terpene lactones
pos_10838	PI(16:0/6 keto-PGF1alpha)	C45H81O17P	907.508	--	--	--	--	--	--	HMDB0276056	--	--	--	--
pos_10840	UDP-N-acetylmuramoyl-L-alanyl-gamma-D-glutamyl-L-lysine	C34H55N7O24P2	1049.36	C05892	Metabolic pathways(ko01100)	--	--	--	--	--	--	--	--	--
pos_10843	Metazocine	C15H21NO	232.169	C11789	--	--	--	--	--	--	--	--	--	--
pos_10844	Pratenol A	C14H12O5	243.066	--	--	--	--	--	--	HMDB0040630	Organic compounds	Organoheterocyclic compounds	Benzopyrans	1-benzopyrans
pos_10850	Atomoxetine	C17H21NO	549.286	--	--	--	--	--	--	HMDB0014434	Organic compounds	Benzenoids	Phenol ethers	--
pos_10853	Momordol	C26H48O5	903.707	--	--	--	--	--	--	HMDB0029804	Organic compounds	Lipids and lipid-like molecules	Fatty Acyls	Fatty alcohols
pos_10855	PI(18:2(9Z,12Z)/TXB2)	C47H81O17P	913.48	--	--	--	--	--	--	HMDB0276689	--	--	--	--
pos_10866	Dioscorine	C13H19NO2	186.128	C10142	--	--	--	--	--	HMDB0030305	Organic compounds	Organoheterocyclic compounds	Azaspirodecane derivatives	--
pos_10877	Roseoflavin	C18H23N5O6	370.161	C21647	Metabolic pathways(ko01100)	--	--	--	--	--	--	--	--	--
pos_10879	Chenodeoxycholylasparagine	C28H46N2O6	489.331	--	--	--	--	--	--	HMDB0242399	Organic compounds	Lipids and lipid-like molecules	Steroids and steroid derivatives	Bile acids, alcohols and derivatives
pos_10888	dIDP	C10H14N4O10P2	863	C01344	Purine metabolism(ko00230);Nucleotide metabolism(ko01232)	--	--	--	--	HMDB0003536	Organic compounds	Nucleosides, nucleotides, and analogues	Purine nucleotides	Purine deoxyribonucleotides
pos_10891	Pectenotoxin 2	C47H70O14	900.512	C20012	--	--	--	--	--	HMDB0033491	Organic compounds	Phenylpropanoids and polyketides	Macrolides and analogues	Pectenotoxins and derivatives
pos_10903	Rasagiline	C12H13N	172.112	--	--	--	--	--	--	HMDB0015454	Organic compounds	Benzenoids	Indanes	--
pos_10904	Ethoxyquin	C14H19NO	200.143	--	--	--	--	--	--	HMDB0039531	Organic compounds	Organoheterocyclic compounds	Quinolines and derivatives	Quinolones and derivatives
pos_10905	3-(1-Propyl-3-piperidinyl)phenol	C14H21NO	202.159	--	--	--	--	--	--	HMDB0245975	Organic compounds	Organoheterocyclic compounds	Piperidines	Phenylpiperidines
pos_10906	(5S,8R)-8-ethyl-5-((E)-hept-1-en-6-yn-1-yl)octahydroindolizine	C17H27N	246.222	--	--	--	--	--	--	--	--	--	--	--
pos_10909	Nupharamine	C15H25NO2	252.185	C17464	--	--	--	--	--	--	--	--	--	--
pos_10921	PG(20:3(5Z,8Z,11Z)/20:3(8Z,11Z,14Z)-2OH(5,6))	C46H79O12P	877.505	--	--	--	--	--	--	HMDB0269741	--	--	--	--
pos_10922	PI(6 keto-PGF1alpha/16:1(9Z))	C45H79O17P	887.499	--	--	--	--	--	--	HMDB0276161	--	--	--	--
pos_10926	gamma-Glutamyl-beta-(isoxazolin-5-on-2-yl)alanine	C11H15N3O7	266.076	--	--	--	--	--	--	HMDB0040515	Organic compounds	Organic acids and derivatives	Carboxylic acids and derivatives	Amino acids, peptides, and analogues
pos_10929	Arginyl-glycyl-glutamyl-serine	C16H29N7O8	430.203	--	--	--	--	--	--	HMDB0248575	Organic compounds	Organic acids and derivatives	Carboxylic acids and derivatives	Amino acids, peptides, and analogues
pos_1095	Daunosamine	C6H13NO3	130.087	--	--	--	--	--	--	HMDB0250880	Organic compounds	Organic nitrogen compounds	Organonitrogen compounds	Amines
pos_10953	Gestodene	C21H26O2	328.226	--	--	--	--	--	--	HMDB0015668	Organic compounds	Lipids and lipid-like molecules	Steroids and steroid derivatives	Estrane steroids
pos_10956	5-Cholesten-3beta-25-diol-3-sulfate	C27H46O5S	447.295	--	--	--	--	--	--	HMDB0259391	Organic compounds	Lipids and lipid-like molecules	Steroids and steroid derivatives	Cholestane steroids
pos_1096	5-Phenylhydantoin	C9H8N2O2	141.041	--	--	--	--	--	--	HMDB0246838	Organic compounds	Organoheterocyclic compounds	Azolidines	Imidazolidines
pos_10964	Lividomycin A	C29H55N5O18	726.309	C17707	Neomycin, kanamycin and gentamicin biosynthesis(ko00524)	--	--	--	--	--	--	--	--	--
pos_10968	PS(20:3(5Z,8Z,11Z)/PGJ2)	C46H74NO12P	828.481	--	--	--	--	--	--	HMDB0282389	--	--	--	--
pos_10972	Erythronolide B	C21H38O7	843.495	C06635	Metabolic pathways(ko01100)	--	--	--	--	--	--	--	--	--
pos_1098	1-(2-Furanyl)-1-butanone	C8H10O2	156.103	--	--	--	--	--	--	HMDB0039802	Organic compounds	Organic oxygen compounds	Organooxygen compounds	Carbonyl compounds
pos_10996	PE(15:0/PGF1alpha)	C40H76NO11P	816.476	--	--	--	--	--	--	HMDB0260874	--	--	--	--
pos_1100	4-[(2,4-Dihydroxy-3,3-dimethylbutanoyl)amino]butanoic acid	C10H19NO5	216.123	--	--	--	--	--	--	HMDB0246316	Organic compounds	Organic acids and derivatives	Carboxylic acids and derivatives	Amino acids, peptides, and analogues
pos_11003	Lovastatin acid	C24H38O6	867.502	C21130	Metabolic pathways(ko01100)	--	--	--	--	HMDB0254177	Organic compounds	Organic acids and derivatives	Hydroxy acids and derivatives	Medium-chain hydroxy acids and derivatives
pos_11006	PG(18:0/PGF1alpha)	C44H83O13P	889.514	--	--	--	--	--	--	HMDB0268859	--	--	--	--
pos_11012	Guanosine hexaphosphate adenosine	C20H30N10O26P6	1050.94	--	--	--	--	--	--	HMDB0001541	Organic compounds	Nucleosides, nucleotides, and analogues	(5'->5')-dinucleotides	--
pos_11016	Ornithylamphotericin methyl ester	C53H85N3O18	1093.63	--	--	--	--	--	--	HMDB0257541	Organic compounds	Phenylpropanoids and polyketides	Macrolides and analogues	--
pos_11023	3-Butylpyridine	C9H13N	271.217	--	--	--	--	--	--	HMDB0032934	Organic compounds	Organoheterocyclic compounds	Pyridines and derivatives	--
pos_11024	Linatine	C10H17N3O5	298.084	C05939	D-Amino acid metabolism(ko00470)	--	--	--	--	HMDB0038516	Organic compounds	Organic acids and derivatives	Carboxylic acids and derivatives	Amino acids, peptides, and analogues
pos_11033	Nadolol	C17H27NO4	641.375	--	--	--	--	--	--	HMDB0015334	Organic compounds	Benzenoids	Tetralins	--
pos_11048	Phenylalanyl-prolyl-arginine	C20H30N6O4	854.502	--	--	--	--	--	--	HMDB0253027	Organic compounds	Organic acids and derivatives	Carboxylic acids and derivatives	Amino acids, peptides, and analogues
pos_11054	Cyclolinopeptide B	C56H83N9O9S	1040.6	--	--	--	--	--	--	HMDB0302161	Organic compounds	Organic acids and derivatives	Carboxylic acids and derivatives	Amino acids, peptides, and analogues
pos_11061	N-Heptanoylglycine	C9H17NO3	152.107	--	--	--	--	--	--	HMDB0013010	Organic compounds	Organic acids and derivatives	Carboxylic acids and derivatives	Amino acids, peptides, and analogues
pos_11062	Mexiletine	C11H17NO	180.138	C07220	--	--	--	--	--	HMDB0014523	Organic compounds	Benzenoids	Phenol ethers	--
pos_11063	Methyl jasmonate	C13H20O3	242.175	C11512	alpha-Linolenic acid metabolism(ko00592)	LMFA02020010	Fatty Acyls [FA]	Octadecanoids [FA02]	Jasmonic acids [FA0202]	HMDB0036583	Organic compounds	Lipids and lipid-like molecules	Fatty Acyls	Lineolic acids and derivatives
pos_11066	7a,12a-Dihydroxy-3-oxo-4-cholenoic acid	C24H36O5	387.252	--	--	--	--	--	--	HMDB0000447	Organic compounds	Lipids and lipid-like molecules	Steroids and steroid derivatives	Bile acids, alcohols and derivatives
pos_11075	Sphinganine	C18H39NO2	324.288	C00836	Sphingolipid metabolism(ko00600);Metabolic pathways(ko01100);Sphingolipid signaling pathway(ko04071)	LMSP01020001	Sphingolipids [SP]	Sphingoid bases [SP01]	Sphinganines [SP0102]	HMDB0000269	Organic compounds	Organic nitrogen compounds	Organonitrogen compounds	Amines
pos_11076	3-Oxo-12,18-ursadien-28-oic acid	C30H44O3	470.359	--	--	--	--	--	--	HMDB0037065	Organic compounds	Lipids and lipid-like molecules	Prenol lipids	Triterpenoids
pos_11079	Avermectin A1a monosaccharide	C42H62O11	707.418	C11982	Metabolic pathways(ko01100)	--	--	--	--	--	--	--	--	--
pos_1108	Fructosyl valine	C11H21NO7	262.129	--	--	--	--	--	--	HMDB0252496	Organic compounds	Organic acids and derivatives	Carboxylic acids and derivatives	Amino acids, peptides, and analogues
pos_11081	Cyanidin 3-O-(6''-malonyl-3''-glucosyl-glucoside)	C30H33O19+	720.148	--	--	--	--	--	--	HMDB0301668	Organic compounds	Phenylpropanoids and polyketides	Flavonoids	Flavonoid glycosides
pos_11087	6''-O-Acetylgenistin	C23H22O11	949.242	--	--	--	--	--	--	HMDB0029528	Organic compounds	Phenylpropanoids and polyketides	Isoflavonoids	Isoflavonoid O-glycosides
pos_11097	3-Hydroxynona-4,7-dienoylcarnitine	C16H27NO5	278.179	--	--	--	--	--	--	HMDB0241769	Organic compounds	Lipids and lipid-like molecules	Fatty Acyls	Fatty acid esters
pos_111	Muscimol	C4H6N2O2	79.0296	C08311	--	--	--	--	--	HMDB0254955	Organic compounds	Organic nitrogen compounds	Organonitrogen compounds	Amines
pos_11102	Pisumionoside	C19H32O9	422.24	--	--	--	--	--	--	HMDB0039947	Organic compounds	Lipids and lipid-like molecules	Prenol lipids	Terpene glycosides
pos_11105	PSF-A	C23H28O10	503.134	--	--	--	--	--	--	HMDB0034608	Organic compounds	Lipids and lipid-like molecules	Prenol lipids	Terpene lactones
pos_11109	Cefpimizole	C28H26N6O10S2	688.161	--	--	--	--	--	--	HMDB0041851	Organic compounds	Organic acids and derivatives	Carboxylic acids and derivatives	Amino acids, peptides, and analogues
pos_11112	Peonidin 3-(6''-malonyl-glucoside) 5-glucoside	C31H35O19+	712.186	--	--	--	--	--	--	HMDB0301896	Organic compounds	Phenylpropanoids and polyketides	Flavonoids	Flavonoid glycosides
pos_11115	5-(3',5'-Dihydroxyphenyl)-gamma-valerolactone 3-O-glucuronide	C17H20O10	791.199	--	--	--	--	--	--	HMDB0041693	Organic compounds	Organic oxygen compounds	Organooxygen compounds	Carbohydrates and carbohydrate conjugates
pos_11123	PGP(i-20:0/PGF1alpha)	C46H88O16P2	941.551	--	--	--	--	--	--	HMDB0275710	--	--	--	--
pos_11141	n6-phenylisopropyladenosine	C19H23N5O4	424.138	--	--	--	--	--	--	HMDB0255302	Organic compounds	Nucleosides, nucleotides, and analogues	Purine nucleosides	--
pos_11143	(2r)-1,1,1-Trifluoro-2-{4-[(2s)-2-{[(3s)-3-Methylmorpholin-4-Yl]methyl}-4-(Thiophen-2-Ylsulfonyl)piperazin-1-Yl]phenyl}propan-2-Ol	C23H30F3N3O4S2	534.184	--	--	--	--	--	--	HMDB0249969	Organic compounds	Organoheterocyclic compounds	Diazinanes	Piperazines
pos_11147	Plantamajoside	C29H36O16	679.167	C10485	--	--	--	--	--	HMDB0256632	Organic compounds	Organoheterocyclic compounds	Azoles	Oxadiazoles
pos_11148	Enalkiren	C35H56N6O6	679.415	C07466	--	--	--	--	--	HMDB0251784	Organic compounds	Organic acids and derivatives	Peptidomimetics	Hybrid peptides
pos_11178	Maltyl isobutyrate	C10H12O4	197.081	--	--	--	--	--	--	HMDB0032365	Organic compounds	Organoheterocyclic compounds	Pyrans	Pyranones and derivatives
pos_1118	Zileuton O-glucuronide	C17H20N2O8S	395.088	--	--	--	--	--	--	HMDB0060914	Organic compounds	Organic oxygen compounds	Organooxygen compounds	Carbohydrates and carbohydrate conjugates
pos_11182	(2s,5s)-2-Methyl-5-(4-(5-methyl-2-(p-tolyl)oxazol-4-yl)butyl)-1,3-dioxane-2-carboxylic acid	C21H27NO5	338.179	--	--	--	--	--	--	HMDB0255772	Organic compounds	Organoheterocyclic compounds	Azoles	Oxazoles
pos_11183	Gly Phe His	C17H21N5O4	360.173	--	--	--	--	--	--	--	--	--	--	--
pos_11187	Okanin 4'-(3'',4'',6''-triacetylglucoside)	C27H28O14	577.136	--	--	LMPK12120161	Polyketides [PK]	Flavonoids [PK12]	Chalcones and dihydrochalcones [PK1212]	--	--	--	--	--
pos_1119	Daunomycinone	C21H18O8	421.09	--	--	--	--	--	--	HMDB0250878	Organic compounds	Benzenoids	Naphthacenes	Tetracenequinones
pos_11193	Viomycin	C25H43N13O10	708.319	C01540	--	--	--	--	--	--	--	--	--	--
pos_11196	ADP-Ribosyl-L-arginine	C21H35N9O15P2	757.175	--	--	--	--	--	--	HMDB0001260	Organic compounds	Nucleosides, nucleotides, and analogues	Purine nucleotides	Purine nucleotide sugars
pos_1120	5H-Indazole-5,5-dicarboxylicacid, 1,2,3,4,6,7-hexahydro-3-oxo-	C9H10N2O5	475.109	--	--	--	--	--	--	HMDB0244329	Organic compounds	Organoheterocyclic compounds	Azolines	Pyrazolines
pos_11206	Torvoside E	C40H66O14	753.433	--	--	--	--	--	--	HMDB0041530	Organic compounds	Lipids and lipid-like molecules	Steroids and steroid derivatives	Steroidal glycosides
pos_11207	Tuberoside J	C39H64O14	757.429	--	--	--	--	--	--	HMDB0039396	Organic compounds	Lipids and lipid-like molecules	Steroids and steroid derivatives	Steroidal glycosides
pos_11215	PS(18:3(10,12,15)-OH(9)/15:0)	C39H70NO11P	782.457	--	--	--	--	--	--	HMDB0281095	--	--	--	--
pos_11217	PE(PGJ2/DiMe(9,3))	C43H70NO11P	790.463	--	--	--	--	--	--	HMDB0284995	--	--	--	--
pos_11220	PE(18:1(11Z)/20:5(7Z,9Z,11E,13E,17Z)-3OH(5,6,15))	C43H74NO11P	834.487	--	--	--	--	--	--	HMDB0261264	--	--	--	--
pos_11227	Melongoside G	C45H74O17	904.524	--	--	--	--	--	--	HMDB0040961	Organic compounds	Lipids and lipid-like molecules	Steroids and steroid derivatives	Steroidal glycosides
pos_1123	Glutathione, oxidized	C20H32N6O12S2	613.16	--	--	--	--	--	--	HMDB0003337	Organic compounds	Organic acids and derivatives	Carboxylic acids and derivatives	Amino acids, peptides, and analogues
pos_11232	Lucidenic acid C	C27H40O7	953.557	--	--	--	--	--	--	HMDB0037609	Organic compounds	Lipids and lipid-like molecules	Prenol lipids	Triterpenoids
pos_11239	PI(22:2(13Z,16Z)/PGJ2)	C51H85O15P	986.585	--	--	--	--	--	--	HMDB0277723	--	--	--	--
pos_11247	CDP-DG(16:0/6 keto-PGF1alpha)	C48H83N3O19P2	1109.52	--	--	--	--	--	--	HMDB0290792	--	--	--	--
pos_1125	Luteolin 6-C-glucosyl-O-arabinoside	C26H28O15	622.172	--	--	--	--	--	--	HMDB0302350	Organic compounds	Phenylpropanoids and polyketides	Flavonoids	Flavonoid glycosides
pos_11252	9-hydroxy-12Z-octadecenoic acid	C18H34O3	299.257	--	--	LMFA02000149	Fatty Acyls [FA]	Octadecanoids [FA02]	Other Octadecanoids [FA0200]	--	--	--	--	--
pos_11253	N-Oleoyl Aspartic acid	C22H39NO5	362.268	--	--	--	--	--	--	HMDB0241956	--	--	--	--
pos_11258	Tetramethylquercetin 3-rutinoside	C31H38O16	649.219	--	--	--	--	--	--	HMDB0039337	Organic compounds	Phenylpropanoids and polyketides	Flavonoids	Flavonoid glycosides
pos_11262	Chrysaloin	C21H22O8	843.232	--	--	--	--	--	--	HMDB0039379	Organic compounds	Benzenoids	Anthracenes	--
pos_11270	C16 Sphinganine	C16H35NO2	296.253	--	--	LMSP01040001	Sphingolipids [SP]	Sphingoid bases [SP01]	Sphingoid base homologs and variants [SP0104]	--	--	--	--	--
pos_11271	Flurtamone	C18H14F3NO2	298.084	--	--	--	--	--	--	HMDB0252414	Organic compounds	Benzenoids	Benzene and substituted derivatives	Trifluoromethylbenzenes
pos_11275	3,5-Dihydroxyphenyl 1-O-(6-O-galloyl-beta-D-glucopyranoside)	C19H20O12	441.095	--	--	--	--	--	--	HMDB0039307	Organic compounds	Organic oxygen compounds	Organooxygen compounds	Carbohydrates and carbohydrate conjugates
pos_11278	Avermectin B1a	C48H72O14	872.494	C11983	Metabolic pathways(ko01100)	LMPK04000024	Polyketides [PK]	Macrolides and lactone polyketides [PK04]	--	--	--	--	--	--
pos_11281	PC(6 keto-PGF1alpha/18:2(9Z,12Z))	C46H82NO12P	910.524	--	--	--	--	--	--	HMDB0286548	--	--	--	--
pos_11289	3-(5-(4-(Cyclopentyloxy)-2-hydroxybenzoyl)-2-((3-hydroxybenzo[d]isoxazol-6-yl)methoxy)phenyl)propanoic acid	C29H27NO8	1057.36	--	--	--	--	--	--	HMDB0258662	Organic compounds	Benzenoids	Benzene and substituted derivatives	Benzophenones
pos_11294	Perillyl aldehyde	C10H14O	151.112	C02576	--	LMPR0102090010	Prenol Lipids [PR]	Isoprenoids [PR01]	C10 isoprenoids (monoterpenes) [PR0102]	HMDB0003647	Organic compounds	Lipids and lipid-like molecules	Prenol lipids	Monoterpenoids
pos_11299	Pyroglutamyl-glutamyl-proline amide	C15H22N4O6	396.187	--	--	--	--	--	--	HMDB0247524	Organic compounds	Organic acids and derivatives	Carboxylic acids and derivatives	Amino acids, peptides, and analogues
pos_113	Dehydroalanine	C3H5NO2	213	C02218	Cysteine and methionine metabolism(ko00270);Metabolic pathways(ko01100)	--	--	--	--	HMDB0003609	Organic compounds	Organic acids and derivatives	Carboxylic acids and derivatives	Amino acids, peptides, and analogues
pos_1130	3-Buten-1-amine	C4H9N	72.081	C12244	--	--	--	--	--	--	--	--	--	--
pos_11303	5-(Phenylethynyl)furan-2-carboxylic acid	C13H8O3	425.104	--	--	--	--	--	--	HMDB0244532	Organic compounds	Organoheterocyclic compounds	Furans	Furoic acid and derivatives
pos_11304	Limocitrin 3-rhamnoside	C23H24O12	457.117	--	--	LMPK12113209	Polyketides [PK]	Flavonoids [PK12]	Flavones and Flavonols [PK1211]	HMDB0037578	Organic compounds	Phenylpropanoids and polyketides	Flavonoids	Flavonoid glycosides
pos_11306	Samixogrel	C25H25ClN2O4S	485.119	--	--	--	--	--	--	HMDB0257475	Organic compounds	Benzenoids	Benzene and substituted derivatives	Benzenesulfonamides
pos_11315	UDP-2,3-dideoxy-2-acetamido-3-acetamidino-alpha-D-mannuronic acid	C19H29N5O17P2	662.119	C22246	Metabolic pathways(ko01100);Biosynthesis of nucleotide sugars(ko01250)	--	--	--	--	--	--	--	--	--
pos_11317	beta-D-Gentiobiosyl crocetin	C32H44O14	694.314	C19869	Metabolic pathways(ko01100)	--	--	--	--	--	--	--	--	--
pos_11319	Maclurin 3-C-(2''-p-hydroxybenzoyl-6''-galloyl-glucoside)	C33H28O17	697.122	--	--	--	--	--	--	HMDB0034068	Organic compounds	Organic oxygen compounds	Organooxygen compounds	Carbohydrates and carbohydrate conjugates
pos_1132	1,3,5-Triazine-2,4-diamine	C3H5N5	76.0396	--	--	--	--	--	--	HMDB0244185	Organic compounds	Organoheterocyclic compounds	Triazines	1,3,5-triazines
pos_11326	Bms-275183	C43H59NO16	846.388	--	--	--	--	--	--	HMDB0249316	Organic compounds	Lipids and lipid-like molecules	Prenol lipids	Diterpenoids
pos_11336	PC(22:5(7Z,10Z,13Z,16Z,19Z)/6 keto-PGF1alpha)	C50H84NO12P	960.532	--	--	--	--	--	--	HMDB0288414	--	--	--	--
pos_1134	2-trans-O-Feruloylglucaric acid	C16H18O11	790.2	--	--	--	--	--	--	HMDB0302546	Organic compounds	Organic oxygen compounds	Organooxygen compounds	Carbohydrates and carbohydrate conjugates
pos_11342	Perilla sugar	C10H15NO	166.123	--	--	--	--	--	--	HMDB0035652	Organic compounds	Lipids and lipid-like molecules	Prenol lipids	Monoterpenoids
pos_11343	Eticyclidine	C14H21N	221.201	--	--	--	--	--	--	HMDB0252096	Organic compounds	Organic nitrogen compounds	Organonitrogen compounds	Amines
pos_11347	Piperolein B	C21H29NO3	326.211	--	--	--	--	--	--	HMDB0030340	Organic compounds	Organoheterocyclic compounds	Benzodioxoles	--
pos_11349	N-Acetylmuramic acid 6-phosphate	C11H20NO11P	338.062	C16698	Amino sugar and nucleotide sugar metabolism(ko00520);Metabolic pathways(ko01100);Biosynthesis of nucleotide sugars(ko01250)	--	--	--	--	--	--	--	--	--
pos_11350	Cytidine, 2'-deoxy-2',2'-difluoro-N-(1-oxo-2-propylpentyl)-	C17H25F2N3O5	372.173	--	--	--	--	--	--	HMDB0254250	Organic compounds	Organoheterocyclic compounds	Diazines	Pyrimidines and pyrimidine derivatives
pos_11355	pelargonidin-3,5-diglucoside-5-O-caffeoylglucoside	C36H36O18	721.174	--	--	--	--	--	--	HMDB0304453	Organic compounds	Phenylpropanoids and polyketides	Flavonoids	Flavonoid glycosides
pos_11362	10-(3,4-dimethyl-5-propylfuran-2-yl)decanoyl-CoA	C40H66N7O18P3S	1075.36	--	--	--	--	--	--	HMDB0301572	--	--	--	--
pos_11363	4-Hydroxy-3-methyl-2-(2-propynyl)-2-cyclopentene-1-one	C9H10O2	115.055	--	--	--	--	--	--	HMDB0246651	Organic compounds	Organic oxygen compounds	Organooxygen compounds	Alcohols and polyols
pos_11368	Methyl (2E,4Z)-decadienoate	C11H18O2	224.165	--	--	--	--	--	--	HMDB0034730	Organic compounds	Lipids and lipid-like molecules	Fatty Acyls	Fatty acid esters
pos_11369	2,3-Dihydroxy-2'-carboxybiphenyl	C13H10O4	231.066	C16263	Metabolic pathways(ko01100)	--	--	--	--	--	--	--	--	--
pos_11376	Glutathionate(1-)	C10H17N3O6S	308.091	--	--	--	--	--	--	HMDB0062697	Organic compounds	Organic acids and derivatives	Carboxylic acids and derivatives	Amino acids, peptides, and analogues
pos_11377	Norelgestromin	C21H29NO2	310.216	--	--	--	--	--	--	HMDB0015658	Organic compounds	Lipids and lipid-like molecules	Steroids and steroid derivatives	Estrane steroids
pos_11379	7-Methylguanosine	C11H16N5O5+	340.155	--	--	--	--	--	--	HMDB0001107	Organic compounds	Nucleosides, nucleotides, and analogues	Purine nucleosides	--
pos_1138	2-Methyl-1-Pyrroline	C5H9N	84.081	C20808	--	--	--	--	--	--	--	--	--	--
pos_11389	Malvidin 3-alpha-L-galactoside	C25H27O10+	487.163	--	--	--	--	--	--	HMDB0303038	Organic compounds	Phenylpropanoids and polyketides	Flavonoids	Flavonoid glycosides
pos_11391	Epifisetinidol-(4beta->8)-catechin	C30H26O11	601.107	--	--	--	--	--	--	HMDB0032007	Organic compounds	Phenylpropanoids and polyketides	Flavonoids	Biflavonoids and polyflavonoids
pos_11397	28-Glucosyl-19(29)-dehydroursolic acid 3-arabinoside	C41H64O12	787.399	--	--	--	--	--	--	HMDB0038019	Organic compounds	Lipids and lipid-like molecules	Prenol lipids	Terpene glycosides
pos_11406	Candoxatril	C29H41NO7	1048.61	--	--	--	--	--	--	HMDB0014754	Organic compounds	Benzenoids	Indanes	--
pos_11413	Naphthalene	C10H8	128.062	C00829	Metabolism of xenobiotics by cytochrome P450(ko00980);Metabolic pathways(ko01100)	--	--	--	--	HMDB0029751	Organic compounds	Benzenoids	Naphthalenes	--
pos_11415	3-Propylidene-1(3H)-isobenzofuranone	C11H10O2	175.075	--	--	--	--	--	--	HMDB0031845	Organic compounds	Organoheterocyclic compounds	Isocoumarans	Isobenzofuranones
pos_11416	Setarin	C12H10O3	185.06	--	--	--	--	--	--	HMDB0038115	Organic compounds	Phenylpropanoids and polyketides	Coumarins and derivatives	--
pos_11417	1-Diethylcarbamyl-4-ethylpiperazine	C11H23N3O	231.218	--	--	--	--	--	--	HMDB0243863	Organic compounds	Organoheterocyclic compounds	Diazinanes	Piperazines
pos_11420	Fuziline	C24H39NO7	924.537	--	--	--	--	--	--	HMDB0252558	Organic compounds	Lipids and lipid-like molecules	Prenol lipids	Diterpenoids
pos_11421	Estriol	C18H24O3	577.352	C05141	Steroid hormone biosynthesis(ko00140);Metabolic pathways(ko01100)	LMST02010003	Sterol Lipids [ST]	Steroids [ST02]	C18 steroids (estrogens) and derivatives [ST0201]	HMDB0000153	Organic compounds	Lipids and lipid-like molecules	Steroids and steroid derivatives	Estrane steroids
pos_11448	Caribbean ciguatoxin 1	C62H92O19	1163.67	C20003	--	--	--	--	--	HMDB0242706	Organic compounds	Phenylpropanoids and polyketides	Ciguatera toxins	--
pos_11455	ASARYLALDEHYDE	C10H12O4	197.081	--	--	--	--	--	--	HMDB0029648	Organic compounds	Benzenoids	Benzene and substituted derivatives	Benzoyl derivatives
pos_11458	N-Lauroyl Aspartic acid	C16H29NO5	354.165	--	--	--	--	--	--	HMDB0242029	Organic compounds	Organic acids and derivatives	Carboxylic acids and derivatives	Amino acids, peptides, and analogues
pos_11481	Pseudoginsenoside Rc1	C50H84O19	1006.59	--	--	--	--	--	--	HMDB0040467	Organic compounds	Lipids and lipid-like molecules	Prenol lipids	Triterpenoids
pos_11503	Withanolide A	C28H38O6	941.539	--	--	LMST01160019	Sterol Lipids [ST]	Sterols [ST01]	Withanolides and derivatives [ST0116]	HMDB0034415	Organic compounds	Lipids and lipid-like molecules	Steroids and steroid derivatives	Steroid lactones
pos_11506	Phenylalanyl-leucyl-leucyl-arginyl-asparagine	C31H51N9O7	626.382	--	--	--	--	--	--	HMDB0244598	Organic compounds	Organic acids and derivatives	Carboxylic acids and derivatives	Amino acids, peptides, and analogues
pos_11514	Ophiopogonin C'	C39H62O12	745.435	--	--	--	--	--	--	HMDB0029312	Organic compounds	Lipids and lipid-like molecules	Steroids and steroid derivatives	Steroidal glycosides
pos_11529	6-Keto-prostaglandin F1alpha	C20H34O6	779.463	C05961	Arachidonic acid metabolism(ko00590);Metabolic pathways(ko01100)	LMFA03010001	Fatty Acyls [FA]	Eicosanoids [FA03]	Prostaglandins [FA0301]	HMDB0002886	Organic compounds	Lipids and lipid-like molecules	Fatty Acyls	Eicosanoids
pos_11531	Glabrin C	C41H64N8O9	795.471	--	--	--	--	--	--	HMDB0033612	Organic compounds	Organic acids and derivatives	Carboxylic acids and derivatives	Amino acids, peptides, and analogues
pos_11539	Malptll	C43H71N11O7	892.517	--	--	--	--	--	--	HMDB0254317	Organic compounds	Organic acids and derivatives	Carboxylic acids and derivatives	Amino acids, peptides, and analogues
pos_1154	2-Hydroxy-2,4-pentadienoate	C5H6O3	97.0288	C00596	Phenylalanine metabolism(ko00360);Metabolic pathways(ko01100)	--	--	--	--	--	--	--	--	--
pos_11558	Mogroside III	C48H82O19	927.54	--	--	--	--	--	--	HMDB0254831	Organic compounds	Lipids and lipid-like molecules	Steroids and steroid derivatives	Steroidal glycosides
pos_11560	Saponin D	C48H78O17	968.551	--	--	--	--	--	--	HMDB0040468	Organic compounds	Lipids and lipid-like molecules	Prenol lipids	Monoterpenoids
pos_11566	Cyclo(glycylleucylvalylleucylprolylseryl)	C27H46N6O7	1171.66	--	--	--	--	--	--	HMDB0303709	Organic compounds	Organic acids and derivatives	Carboxylic acids and derivatives	Amino acids, peptides, and analogues
pos_11569	Nona-3,6-dienedioylcarnitine	C16H25NO6	292.158	--	--	--	--	--	--	HMDB0241776	Organic compounds	Lipids and lipid-like molecules	Fatty Acyls	Fatty acid esters
pos_11578	Mupirocin	C26H44O9	1001.6	C11758	--	--	--	--	--	HMDB0014554	Organic compounds	Lipids and lipid-like molecules	Fatty Acyls	Fatty acids and conjugates
pos_11585	microcystin RR	C49H75N13O12	1055.6	C19995	--	--	--	--	--	HMDB0254705	Organic compounds	Organic acids and derivatives	Peptidomimetics	Hybrid peptides
pos_1160	Threonylhydroxyproline	C9H16N2O5	250.138	--	--	--	--	--	--	HMDB0029062	Organic compounds	Organic acids and derivatives	Carboxylic acids and derivatives	Amino acids, peptides, and analogues
pos_11606	Glycylprolylhydroxyproline	C12H19N3O5	250.126	--	--	--	--	--	--	HMDB0002171	Organic compounds	Organic acids and derivatives	Carboxylic acids and derivatives	Amino acids, peptides, and analogues
pos_11609	3,5,8-Trimethoxy-6,7:3',4'-bis(methylenedioxy)flavone	C20H16O9	383.08	--	--	LMPK12113351	Polyketides [PK]	Flavonoids [PK12]	Flavones and Flavonols [PK1211]	--	--	--	--	--
pos_11612	Didymocalyxin B	C28H22O7	958.246	--	--	LMPK12120331	Polyketides [PK]	Flavonoids [PK12]	Chalcones and dihydrochalcones [PK1212]	--	--	--	--	--
pos_11613	iodovulone I	C21H29IO4	473.124	--	--	LMFA03120014	Fatty Acyls [FA]	Eicosanoids [FA03]	Clavulones [FA0312]	--	--	--	--	--
pos_11618	Adafosbuvir	C22H29FN3O10P	545.144	--	--	--	--	--	--	HMDB0259659	Organic compounds	Organic acids and derivatives	Carboxylic acids and derivatives	Amino acids, peptides, and analogues
pos_11619	Daidzein 7-O-apiosyl-(1->6)-glucoside	C26H28O13	531.166	--	--	LMPK12050022	Polyketides [PK]	Flavonoids [PK12]	Isoflavonoids [PK1205]	--	--	--	--	--
pos_11626	Licorice glycoside E	C35H35NO14	711.222	--	--	LMPK12140032	Polyketides [PK]	Flavonoids [PK12]	Flavanones [PK1214]	HMDB0031996	Organic compounds	Phenylpropanoids and polyketides	Flavonoids	Flavonoid glycosides
pos_11627	Parishin C	C32H40O19	751.203	C17466	--	--	--	--	--	HMDB0256129	Organic compounds	Organic oxygen compounds	Organooxygen compounds	Carbohydrates and carbohydrate conjugates
pos_11628	norerythromycin	C35H63NO13	728.41	--	--	--	--	--	--	HMDB0061026	Organic compounds	Lipids and lipid-like molecules	Steroids and steroid derivatives	Estrane steroids
pos_11655	YGM 3	C52H55O27+	1076.28	--	--	--	--	--	--	HMDB0035461	Organic compounds	Phenylpropanoids and polyketides	Flavonoids	Flavonoid glycosides
pos_11657	Salsalate	C14H10O5	259.06	--	--	--	--	--	--	HMDB0015471	Organic compounds	Phenylpropanoids and polyketides	Depsides and depsidones	--
pos_11663	Perillanin	C36H37O18+	740.191	--	--	LMPK12010157	Polyketides [PK]	Flavonoids [PK12]	Anthocyanidins [PK1201]	HMDB0030581	Organic compounds	Lipids and lipid-like molecules	Prenol lipids	Tetraterpenoids
pos_11673	CDP-DG(22:5(4Z,7Z,10Z,13Z,16Z)/TXB2)	C54H85N3O19P2	1180.5	--	--	--	--	--	--	HMDB0292465	--	--	--	--
pos_11677	6''-O-Acetylholocalin	C16H19NO8	395.151	--	--	--	--	--	--	HMDB0036331	Organic compounds	Organic oxygen compounds	Organooxygen compounds	Carbohydrates and carbohydrate conjugates
pos_1168	(5Z,8Z,11Z,14Z,17Z)-Icosapentaenoyl-CoA	C41H64N7O17P3S	1090.27	C16165	Biosynthesis of unsaturated fatty acids(ko01040);Fatty acid metabolism(ko01212)	LMFA07050122	Fatty Acyls [FA]	Fatty esters [FA07]	Fatty acyl CoAs [FA0705]	HMDB0060311	Organic compounds	Lipids and lipid-like molecules	Fatty Acyls	Fatty acyl thioesters
pos_11687	4-ene-Valproic acid	C8H14O2	107.086	--	--	LMFA01030982	Fatty Acyls [FA]	Fatty Acids and Conjugates [FA01]	Unsaturated fatty acids [FA0103]	HMDB0013897	Organic compounds	Lipids and lipid-like molecules	Fatty Acyls	Fatty acids and conjugates
pos_11689	Juvenile hormone III acid	C15H24O3	217.16	C16504	Insect hormone biosynthesis(ko00981)	--	--	--	--	--	--	--	--	--
pos_11691	Atropine Methyl	C18H25NO3	304.191	--	--	--	--	--	--	--	--	--	--	--
pos_11700	Myricatomentoside II	C27H34O11	1107.39	--	--	--	--	--	--	HMDB0031584	Organic compounds	Phenylpropanoids and polyketides	Diarylheptanoids	Cyclic diarylheptanoids
pos_11705	3,3',4,5'-Tetrahydroxy-trans-stilbene	C14H12O4	245.081	--	--	--	--	--	--	--	--	--	--	--
pos_11706	4-(2-Naphthyloxy)-2-butyne-1-amine	C14H13NO	250.063	--	--	--	--	--	--	HMDB0257712	Organic compounds	Benzenoids	Naphthalenes	--
pos_11707	Cyclobrassinin	C11H10N2S2	252.061	--	--	--	--	--	--	HMDB0033352	Organic compounds	Organoheterocyclic compounds	Indoles and derivatives	Indoles
pos_11710	3-alpha(S)-Strictosidine	C27H34N2O9	569.188	C03470	Metabolic pathways(ko01100)	--	--	--	--	--	--	--	--	--
pos_1172	Tyr Pro	C14H18N2O4	279.13	--	--	--	--	--	--	--	--	--	--	--
pos_11724	DG(2:0/22:5(4Z,7Z,10Z,13Z,19Z)-O(16,17)/0:0)	C27H40O6	943.558	--	--	--	--	--	--	HMDB0297027	--	--	--	--
pos_11731	Lucidenic acid H	C27H40O7	970.565	--	--	--	--	--	--	HMDB0035908	Organic compounds	Organoheterocyclic compounds	Tetrahydrofurans	--
pos_11737	CDP-DG(18:0/22:3(10Z,13Z,16Z))	C52H91N3O15P2	1101.63	--	--	LMGP13010019	Glycerophospholipids [GP]	CDP-Glycerols [GP13]	CDP-diacylglycerols [GP1301]	HMDB0006984	Organic compounds	Lipids and lipid-like molecules	Glycerophospholipids	CDP-glycerols
pos_11744	D-Glutamine	C5H10N2O3	147.077	C00819	D-Amino acid metabolism(ko00470);Metabolic pathways(ko01100)	--	--	--	--	HMDB0003423	Organic compounds	Organic acids and derivatives	Carboxylic acids and derivatives	Amino acids, peptides, and analogues
pos_11746	Val Gln	C10H19N3O4	246.149	--	--	--	--	--	--	--	--	--	--	--
pos_11747	Parthenolide	C15H20O3	249.149	C07609	--	LMPR0103090002	Prenol Lipids [PR]	Isoprenoids [PR01]	C15 isoprenoids (sesquiterpenes) [PR0103]	--	--	--	--	--
pos_11749	Prorenoate	C23H32O4	395.218	--	--	--	--	--	--	HMDB0256849	Organic compounds	Lipids and lipid-like molecules	Steroids and steroid derivatives	Estrane steroids
pos_11751	dTDP-L-epivancosamine	C17H29N3O13P2	563.154	C12321	Metabolic pathways(ko01100);Biosynthesis of nucleotide sugars(ko01250)	--	--	--	--	--	--	--	--	--
pos_11757	PS(18:3(6Z,9Z,12Z)/20:5(5Z,8Z,11Z,14Z,16E)-OH(18R))	C44H70NO11P	842.479	--	--	--	--	--	--	HMDB0281794	--	--	--	--
pos_1176	Trideca-3,6,9-trienoyl-CoA	C34H54N7O17P3S	922.24	--	--	--	--	--	--	HMDB0301124	--	--	--	--
pos_11770	PI(PGF2alpha/18:1(11Z))	C47H83O16P	976.563	--	--	--	--	--	--	HMDB0276475	--	--	--	--
pos_1178	Proline betaine	C7H13NO2	166.073	C10172	--	--	--	--	--	HMDB0004827	Organic compounds	Organic acids and derivatives	Carboxylic acids and derivatives	Amino acids, peptides, and analogues
pos_11782	7-Acetylintermedine	C17H27NO6	306.171	--	--	--	--	--	--	HMDB0302036	Organic compounds	Alkaloids and derivatives	--	--
pos_1179	Homostachydrine	C8H15NO2	158.118	C08283	--	--	--	--	--	HMDB0004827	Organic compounds	Organic acids and derivatives	Carboxylic acids and derivatives	Amino acids, peptides, and analogues
pos_1180	5-Hydroxy-2-oxo-4-ureido-2,5-dihydro-1H-imidazole-5-carboxylate	C5H6N4O5	185.031	C12248	Purine metabolism(ko00230);Metabolic pathways(ko01100)	--	--	--	--	HMDB0059663	Organic compounds	Organic acids and derivatives	Carboxylic acids and derivatives	Amino acids, peptides, and analogues
pos_11815	1-[(3R,4R,5R)-3-Fluoro-3,4-dihydroxy-5-(1-hydroxyethyl)oxolan-2-yl]pyrimidine-2,4-dione	C10H13FN2O6	318.11	--	--	--	--	--	--	HMDB0257564	Organic compounds	Organic oxygen compounds	Organooxygen compounds	Carbohydrates and carbohydrate conjugates
pos_11818	Macrolactin-A	C24H34O5	444.279	--	--	--	--	--	--	HMDB0254292	Organic compounds	Phenylpropanoids and polyketides	Macrolides and analogues	--
pos_11821	2-Methoxy-estradiol-17beta 3-glucuronide	C25H34O9	517.187	C11131	Steroid hormone biosynthesis(ko00140)	LMST05010009	Sterol Lipids [ST]	Steroid conjugates [ST05]	Glucuronides [ST0501]	HMDB0006765	Organic compounds	Lipids and lipid-like molecules	Steroids and steroid derivatives	Steroidal glycosides
pos_11822	DG(10:0/20:4(6E,8Z,11Z,13E)-2OH(5S,15S)/0:0)	C33H56O7	529.396	--	--	--	--	--	--	HMDB0294549	--	--	--	--
pos_11824	Peonidin 3-rutinoside	C28H33O15+	592.182	--	--	LMPK12010237	Polyketides [PK]	Flavonoids [PK12]	Anthocyanidins [PK1201]	HMDB0303649	Organic compounds	Phenylpropanoids and polyketides	Flavonoids	Flavonoid glycosides
pos_11832	alpha-1,5-L-Arabinotriose	C15H26O13	867.239	C20571	ABC transporters(ko02010)	--	--	--	--	--	--	--	--	--
pos_11837	PI(18:2(9Z,12Z)/PGF1alpha)	C47H83O16P	935.554	--	--	--	--	--	--	HMDB0276747	--	--	--	--
pos_11841	CDP-DG(5-iso PGF2VI/i-12:0)	C42H71N3O18P2	990.412	--	--	--	--	--	--	HMDB0293304	--	--	--	--
pos_11849	(9Z)-Hexadecenoic acid	C16H30O2	237.221	C08362	Fatty acid biosynthesis(ko00061);Metabolic pathways(ko01100)	--	--	--	--	HMDB0003229	Organic compounds	Lipids and lipid-like molecules	Fatty Acyls	Fatty acids and conjugates
pos_11850	Navoximod	C18H21FN2O2	358.192	--	--	--	--	--	--	HMDB0255473	Organic compounds	Organoheterocyclic compounds	Isoindoles and derivatives	Isoindoles
pos_11856	Hyacinthin	C30H27O13+	595.146	--	--	LMPK12010139	Polyketides [PK]	Flavonoids [PK12]	Anthocyanidins [PK1201]	HMDB0037982	Organic compounds	Phenylpropanoids and polyketides	Flavonoids	Flavonoid glycosides
pos_1187	Lacinilene C	C15H18O3	211.118	--	--	--	--	--	--	HMDB0036455	Organic compounds	Lipids and lipid-like molecules	Prenol lipids	Sesquiterpenoids
pos_11878	Aculeacin A	C50H81N7O16	1018.58	C01776	--	--	--	--	--	HMDB0247989	Organic compounds	Organic acids and derivatives	Carboxylic acids and derivatives	Amino acids, peptides, and analogues
pos_1189	Farnesoic acid	C15H24O2	259.163	C16502	Insect hormone biosynthesis(ko00981)	--	--	--	--	--	--	--	--	--
pos_11897	cis-Fenpropimorph	C20H33NO	304.263	--	--	--	--	--	--	HMDB0037270	Organic compounds	Benzenoids	Benzene and substituted derivatives	Phenylpropanes
pos_11900	8H-Purin-8-one, 7-(2-butynyl)-7,9-dihydro-9-(6-methoxy-3-pyridinyl)-6-(1-piperazinyl)-	C19H21N7O2	344.164	--	--	--	--	--	--	HMDB0259448	Organic compounds	Organoheterocyclic compounds	Diazinanes	Piperazines
pos_11902	Erythroskyrin	C26H33NO6	420.218	--	--	--	--	--	--	HMDB0030464	Organic compounds	Organoheterocyclic compounds	Furofurans	--
pos_11906	19'-Hexanoyloxymytiloxanthin	C46H64O6	751.426	--	--	--	--	--	--	HMDB0037045	Organic compounds	Lipids and lipid-like molecules	Prenol lipids	Triterpenoids
pos_1191	L-Ascorbic acid 2-glucoside	C12H18O11	303.07	--	--	--	--	--	--	HMDB0253873	Organic compounds	Lipids and lipid-like molecules	Fatty Acyls	Fatty acyl glycosides
pos_11923	L-Nicotianine	C10H12N2O4	189.069	--	--	--	--	--	--	HMDB0029397	Organic compounds	Organic acids and derivatives	Carboxylic acids and derivatives	Amino acids, peptides, and analogues
pos_11932	Isoscoparin 2''-(6-(E)-p-coumaroylglucoside)	C37H38O18	735.193	--	--	LMPK12110752	Polyketides [PK]	Flavonoids [PK12]	Flavones and Flavonols [PK1211]	HMDB0037423	Organic compounds	Phenylpropanoids and polyketides	Flavonoids	Flavonoid glycosides
pos_11935	PGP(i-12:0/a-21:0)	C39H78O13P2	839.471	--	--	--	--	--	--	HMDB0116534	Organic compounds	Lipids and lipid-like molecules	Glycerophospholipids	Glycerophosphoglycerophosphates
pos_1195	(Z)-Resveratrol 3-glucoside 5-sulfate	C20H22O11S	509.052	--	--	--	--	--	--	HMDB0037074	Organic compounds	Phenylpropanoids and polyketides	Stilbenes	Stilbene glycosides
pos_11962	CDP-DG(a-25:0/PGF2alpha)	C57H101N3O18P2	1160.65	--	--	--	--	--	--	HMDB0293185	--	--	--	--
pos_11963	Polyethylene glycol monododecyl ether	C58H118O24	1163.82	--	--	--	--	--	--	HMDB0249382	Organic compounds	Organic oxygen compounds	Organooxygen compounds	Ethers
pos_11966	Cyclosporin A	C62H111N11O12	1166.82	C05086	--	LMPK14000003	Polyketides [PK]	Non-ribosomal peptide/polyketide hybrids [PK14]	--	HMDB0250682	Organic compounds	Organic acids and derivatives	Peptidomimetics	Peptoid-peptide hybrids
pos_11975	2-[4-[4-(4-Carbamimidoylphenyl)piperazin-1-yl]piperidin-1-yl]acetic acid	C18H27N5O2	387.249	--	--	--	--	--	--	HMDB0252929	Organic compounds	Organoheterocyclic compounds	Diazinanes	Piperazines
pos_11981	1,2-Bis(2-aminophenoxy)ethane N,N,N',N'-tetraacetic acid acetoxymethyl ester	C25H28N2O12	531.166	--	--	--	--	--	--	HMDB0244575	Organic compounds	Organic acids and derivatives	Carboxylic acids and derivatives	Pentacarboxylic acids and derivatives
pos_11984	Glycerol trisinapate	C36H38O15	693.218	--	--	--	--	--	--	HMDB0036353	Organic compounds	Lipids and lipid-like molecules	Glycerolipids	Triradylcglycerols
pos_11996	trans-Crocetin (beta-D-glucosyl) (beta-D-gentibiosyl) ester	C38H54O19	814.346	C17513	Metabolic pathways(ko01100)	--	--	--	--	--	--	--	--	--
pos_12009	(3b,16a,20R)-3,16,20,22,25-Pentahydroxy-5-cucurbiten-11-one 3-[rhamnosyl-(1->4)-[glucosyl-(1->6)]-glucoside]	C48H80O20	994.559	--	--	--	--	--	--	HMDB0035344	Organic compounds	Lipids and lipid-like molecules	Steroids and steroid derivatives	Steroidal glycosides
pos_12023	2,2,6,7-Tetramethylbicyclo[4.3.0]nona-1(9),4-dien-8-one	C13H18O	232.17	--	--	--	--	--	--	HMDB0036685	Organic compounds	Organic oxygen compounds	Organooxygen compounds	Carbonyl compounds
pos_12039	Methyl 2,3-dihydro-3,5-dihydroxy-2-oxo-3-indoleacetic acid	C11H11NO5	497.113	--	--	--	--	--	--	HMDB0038942	Organic compounds	Organoheterocyclic compounds	Indoles and derivatives	Indolyl carboxylic acids and derivatives
pos_1204	(S)-carnitinium	C7H16NO3+	163.122	--	--	--	--	--	--	HMDB0062634	Organic compounds	Organic nitrogen compounds	Organonitrogen compounds	Quaternary ammonium salts
pos_12041	Premithramycin A2'	C33H38O15	675.207	C12385	Metabolic pathways(ko01100)	--	--	--	--	--	--	--	--	--
pos_12044	(4S,7S,12Br)-7-[[(2R)-2-acetylsulfanyl-3-phenylpropanoyl]amino]-6-oxo-2,3,4,7,8,12b-hexahydro-1H-pyrido[2,1-a][2]benzazepine-4-carboxylic acid	C26H28N2O5S	999.31	--	--	--	--	--	--	HMDB0254377	Organic compounds	Organic acids and derivatives	Carboxylic acids and derivatives	Amino acids, peptides, and analogues
pos_12046	CDP-DG(i-14:0/PGJ2)	C46H75N3O17P2	1042.42	--	--	--	--	--	--	HMDB0293498	--	--	--	--
pos_12062	3-Ethyl-2-(1-pyrrolidinyl)-2-cyclopenten-1-one	C11H17NO	197.166	--	--	--	--	--	--	HMDB0039675	Organic compounds	Organoheterocyclic compounds	Pyrrolidines	--
pos_1207	3-(4-Fluorobenzoyl)propionic acid	C10H9FO3	219.044	--	--	--	--	--	--	HMDB0245781	Organic compounds	Organic oxygen compounds	Organooxygen compounds	Carbonyl compounds
pos_12076	1-(1-Phenylcyclohexyl)-3-methylpiperidine	C18H27N	258.221	--	--	--	--	--	--	HMDB0250006	Organic compounds	Organic nitrogen compounds	Organonitrogen compounds	Amines
pos_12077	(2R,5R)-2-((E)-pent-2-en-4-yn-1-yl)-5-(penta-3,4-dien-1-yl)decahydroquinoline	C19H27N	270.221	--	--	--	--	--	--	--	--	--	--	--
pos_12078	Phenylcyclohexyldiethylamine	C16H25N	273.233	--	--	--	--	--	--	HMDB0256438	Organic compounds	Organic nitrogen compounds	Organonitrogen compounds	Amines
pos_12079	Arachidonate	C20H32O2	287.248	C00219	Arachidonic acid metabolism(ko00590);Linoleic acid metabolism(ko00591);Biosynthesis of unsaturated fatty acids(ko01040);Metabolic pathways(ko01100);Ferroptosis(ko04216);Necroptosis(ko04217);Vascular smooth muscle contraction(ko04270);Platelet activation(ko04611);Fc epsilon RI signaling pathway(ko04664);Fc gamma R-mediated phagocytosis(ko04666);Retrograde endocannabinoid signaling(ko04723);Seroton…	--	--	--	--	HMDB0001043	Organic compounds	Lipids and lipid-like molecules	Fatty Acyls	Fatty acids and conjugates
pos_12080	Trihexyphenidyl	C20H31NO	284.235	C07171	--	--	--	--	--	HMDB0014520	Organic compounds	Organic nitrogen compounds	Organonitrogen compounds	Amines
pos_12083	Solasodiene	C27H41NO	395.342	--	--	--	--	--	--	HMDB0302982	Organic compounds	Lipids and lipid-like molecules	Steroids and steroid derivatives	Steroidal alkaloids
pos_12093	Sulfamethoxazole N1-glucuronide	C16H19N3O9S	471.121	--	--	--	--	--	--	HMDB0013855	Organic compounds	Organic oxygen compounds	Organooxygen compounds	Carbohydrates and carbohydrate conjugates
pos_12096	Terniflorin	C30H26O12	561.14	--	--	--	--	--	--	HMDB0037347	Organic compounds	Phenylpropanoids and polyketides	Flavonoids	Flavonoid glycosides
pos_12098	Levanbiose	C12H22O11	723.193	C01725	Starch and sucrose metabolism(ko00500)	--	--	--	--	--	--	--	--	--
pos_12099	Bis(glutathionyl)spermine disulfide	C30H54N10O10S2	743.303	C16564	Glutathione metabolism(ko00480)	--	--	--	--	--	--	--	--	--
pos_12103	Maclurin 3-C-(6''-p-hydroxybenzoyl-glucoside)	C26H24O13	1106.3	--	--	--	--	--	--	HMDB0032646	Organic compounds	Organic oxygen compounds	Organooxygen compounds	Carbohydrates and carbohydrate conjugates
pos_12107	Astragalin 7-rhamnoside	C27H30O15	1189.33	--	--	--	--	--	--	HMDB0037426	Organic compounds	Phenylpropanoids and polyketides	Flavonoids	Flavonoid glycosides
pos_1211	4'-Oxolividamine	C12H23N3O6	288.155	C21257	Neomycin, kanamycin and gentamicin biosynthesis(ko00524)	--	--	--	--	--	--	--	--	--
pos_12110	2-Methoxystypandrone	C14H12O5	261.076	--	--	--	--	--	--	HMDB0033265	Organic compounds	Benzenoids	Naphthalenes	Naphthoquinones
pos_12117	Ambonic acid	C31H48O3	491.349	--	--	--	--	--	--	HMDB0035972	Organic compounds	Lipids and lipid-like molecules	Steroids and steroid derivatives	Cycloartanols and derivatives
pos_12118	7-Chloro-L-tryptophan	C11H11ClN2O2	499.103	C19687	Metabolic pathways(ko01100)	--	--	--	--	--	--	--	--	--
pos_1212	Aristolodione	C18H13NO4	308.091	--	--	--	--	--	--	HMDB0033247	Organic compounds	Benzenoids	Phenols	Benzenediols
pos_12125	3-Oxo-OPC8-CoA	C39H62N7O19P3S	1022.3	C16330	alpha-Linolenic acid metabolism(ko00592);Metabolic pathways(ko01100)	--	--	--	--	HMDB0060377	Organic compounds	Lipids and lipid-like molecules	Fatty Acyls	Fatty acyl thioesters
pos_12128	(11Z,14Z)-Icosadienoyl-CoA	C41H70N7O17P3S	1080.35	C16180	Biosynthesis of unsaturated fatty acids(ko01040);Fatty acid metabolism(ko01212)	--	--	--	--	--	--	--	--	--
pos_12142	Cys Gly Glu	C10H17N3O6S	308.091	--	--	--	--	--	--	--	--	--	--	--
pos_12143	Drostanolone	C20H32O2	346.274	--	--	--	--	--	--	HMDB0014996	Organic compounds	Lipids and lipid-like molecules	Steroids and steroid derivatives	Androstane steroids
pos_12148	3a,7a,12a-Trihydroxy-5b-cholestan-26-al	C27H46O4	457.325	--	--	--	--	--	--	HMDB0003533	Organic compounds	Lipids and lipid-like molecules	Steroids and steroid derivatives	Bile acids, alcohols and derivatives
pos_12149	3-Phosphoglycerol-glutathione	C13H24N3O11PS	462.095	C03928	--	--	--	--	--	--	--	--	--	--
pos_1215	Octanoylglucuronide	C14H24O8	338.182	--	--	--	--	--	--	HMDB0010347	Organic compounds	Organic oxygen compounds	Organooxygen compounds	Carbohydrates and carbohydrate conjugates
pos_12150	Wyeronic acid	C13H10O4	483.108	--	--	--	--	--	--	HMDB0039141	Organic compounds	Lipids and lipid-like molecules	Fatty Acyls	Fatty acids and conjugates
pos_12154	Quercetin 3-[rhamnosyl-(1->2)-alpha-L-arabinopyranoside]	C26H28O15	545.144	--	--	--	--	--	--	HMDB0037928	Organic compounds	Phenylpropanoids and polyketides	Flavonoids	Flavonoid glycosides
pos_12157	Kaempferol 3-(2G-apiosylrobinobioside)	C32H38O19	709.205	--	--	--	--	--	--	HMDB0039759	Organic compounds	Phenylpropanoids and polyketides	Flavonoids	Flavonoid glycosides
pos_1216	2-S-Glutathionyl acetate	C12H19N3O8S	366.097	C14862	Metabolism of xenobiotics by cytochrome P450(ko00980)	--	--	--	--	HMDB0062198	Organic compounds	Organic acids and derivatives	Carboxylic acids and derivatives	Amino acids, peptides, and analogues
pos_12164	Quercetin 3-[p-coumaroyl-(->6)-glucosyl-(1->2)-glucosyl-(1->2)-glucoside]	C42H46O24	899.222	--	--	--	--	--	--	HMDB0037938	Organic compounds	Phenylpropanoids and polyketides	Flavonoids	Flavonoid glycosides
pos_12165	PGP(20:4(5Z,8Z,11Z,14Z)/PGF1alpha)	C46H80O16P2	915.492	--	--	--	--	--	--	HMDB0273738	--	--	--	--
pos_12173	Pglu-pro-pro-gly-gly-ser-lys-val-ile-leu-phe	C54H84N12O14	1089.6	--	--	--	--	--	--	HMDB0247405	Organic compounds	Organic Polymers	Polypeptides	--
pos_12176	Quinoline, 6-(1-methyl-1-(methylsulfonyl)ethyl)-8-(3-((1E)-2-(3-methyl-1,2,4-oxadiazol-5-yl)-2-(4-(methylsulfonyl)phenyl)ethenyl)phenyl)-	C31H29N3O5S2	1192.33	--	--	--	--	--	--	HMDB0254779	Organic compounds	Organoheterocyclic compounds	Quinolines and derivatives	Phenylquinolines
pos_12183	Epimedin B	C38H48O19	808.282	--	--	LMPK12112011	Polyketides [PK]	Flavonoids [PK12]	Flavones and Flavonols [PK1211]	HMDB0251854	Organic compounds	Phenylpropanoids and polyketides	Flavonoids	Flavonoid glycosides
pos_12191	Pseudoconhydrine	C8H17NO	144.138	C10168	--	--	--	--	--	--	--	--	--	--
pos_12193	Cyclocurcumin	C21H20O6	386.161	--	--	--	--	--	--	HMDB0033086	Organic compounds	Phenylpropanoids and polyketides	Diarylheptanoids	Linear diarylheptanoids
pos_12194	3'-Prenylapigenin 7-[rhamnosyl-(1->6)-glucoside]	C32H38O14	646.226	--	--	--	--	--	--	HMDB0034634	Organic compounds	Phenylpropanoids and polyketides	Flavonoids	Flavonoid glycosides
pos_1220	Fluoxetine glucuronide	C23H26F3NO7	524.119	--	--	--	--	--	--	HMDB0060607	Organic compounds	Organic oxygen compounds	Organooxygen compounds	Carbohydrates and carbohydrate conjugates
pos_12207	N-methylphenylalanine	C10H13NO2	162.091	--	--	--	--	--	--	HMDB0029224	Organic compounds	Organic acids and derivatives	Carboxylic acids and derivatives	Amino acids, peptides, and analogues
pos_12208	5-Phenyl-1,3-oxazinane-2,4-dione	C10H9NO3	174.055	C16596	Drug metabolism - cytochrome P450(ko00982)	--	--	--	--	HMDB0060400	Organic compounds	Benzenoids	Benzene and substituted derivatives	--
pos_12209	Swietenidin B	C11H11NO3	206.081	C10741	--	--	--	--	--	--	--	--	--	--
pos_1221	GDP-4-dehydro-6-deoxy-D-mannose	C16H23N5O15P2	610.066	C01222	Fructose and mannose metabolism(ko00051);Amino sugar and nucleotide sugar metabolism(ko00520);Metabolic pathways(ko01100);Biosynthesis of nucleotide sugars(ko01250)	--	--	--	--	HMDB0001346	Organic compounds	Nucleosides, nucleotides, and analogues	Purine nucleotides	Purine nucleotide sugars
pos_12211	7Z,11E-Hexadecadienal	C16H28O	237.221	--	--	LMFA06000220	Fatty Acyls [FA]	Fatty aldehydes [FA06]	--	--	--	--	--	--
pos_12213	7-Hydroxyhexadecanoic acid	C16H32O3	290.27	--	--	--	--	--	--	HMDB0112185	Organic compounds	Lipids and lipid-like molecules	Fatty Acyls	Fatty acids and conjugates
pos_12221	20-Epi-Eldecalcitol	C30H50O4	497.367	--	--	--	--	--	--	HMDB0245562	Organic compounds	Lipids and lipid-like molecules	Steroids and steroid derivatives	Vitamin D and derivatives
pos_12222	Albigenic acid	C30H48O4	514.388	--	--	--	--	--	--	HMDB0036638	Organic compounds	Lipids and lipid-like molecules	Prenol lipids	Triterpenoids
pos_12223	Pinometostat	C30H42N8O3	563.354	--	--	--	--	--	--	HMDB0256563	Organic compounds	Nucleosides, nucleotides, and analogues	5'-deoxyribonucleosides	--
pos_12229	Fumiquinazoline D	C24H21N5O4	904.352	C22149	Metabolic pathways(ko01100)	--	--	--	--	--	--	--	--	--
pos_1223	Phenyl-agarose	C30H42O19	745.199	--	--	--	--	--	--	HMDB0256427	Organic compounds	Organic oxygen compounds	Organooxygen compounds	Carbohydrates and carbohydrate conjugates
pos_12237	5'-Deoxy-5-fluorocytidine	C9H12FN3O4	268.074	C16635	Drug metabolism - other enzymes(ko00983)	--	--	--	--	HMDB0060405	Organic compounds	Nucleosides, nucleotides, and analogues	5'-deoxyribonucleosides	--
pos_12238	N-Dealkylatedtolterodine	C19H25NO	284.201	--	--	--	--	--	--	--	--	--	--	--
pos_12242	Threonylproline	C9H16N2O4	455.211	--	--	--	--	--	--	HMDB0029069	Organic compounds	Organic acids and derivatives	Carboxylic acids and derivatives	Amino acids, peptides, and analogues
pos_1225	Barnidipine	C27H29N3O6	1005.41	--	--	--	--	--	--	HMDB0248875	Organic compounds	Organoheterocyclic compounds	Pyridines and derivatives	Hydropyridines
pos_1226	Oxonal	C9H8O2	113.035	--	--	--	--	--	--	HMDB0255997	--	--	--	--
pos_12262	Fawcettidine	C16H23NO	246.185	C09862	--	--	--	--	--	--	--	--	--	--
pos_12263	Luteolin	C15H10O6	287.056	C01514	Metabolic pathways(ko01100)	LMPK12110006	Polyketides [PK]	Flavonoids [PK12]	Flavones and Flavonols [PK1211]	HMDB0005800	Organic compounds	Phenylpropanoids and polyketides	Flavonoids	Flavones
pos_12265	Ile Thr Glu	C15H27N3O7	362.188	--	--	--	--	--	--	--	--	--	--	--
pos_12266	Pro Thr Phe	C18H25N3O5	364.187	--	--	--	--	--	--	--	--	--	--	--
pos_12267	Desacetyllevonantradol	C25H33NO3	378.243	--	--	--	--	--	--	HMDB0251028	Organic compounds	Organoheterocyclic compounds	Quinolines and derivatives	Benzoquinolines
pos_12269	(-)-2-Difluoromethylornithine	C6H12F2N2O2	382.21	--	--	--	--	--	--	HMDB0242197	Organic compounds	Organic acids and derivatives	Carboxylic acids and derivatives	Amino acids, peptides, and analogues
pos_12272	Theasapogenol A	C30H50O6	545.327	--	--	--	--	--	--	HMDB0034519	Organic compounds	Lipids and lipid-like molecules	Prenol lipids	Triterpenoids
pos_12273	Biliverdin-IX-beta	C33H34N4O6	547.235	C21724	Porphyrin metabolism(ko00860)	--	--	--	--	--	--	--	--	--
pos_12277	Didymin	C28H34O14	633.161	--	--	LMPK12140337	Polyketides [PK]	Flavonoids [PK12]	Flavanones [PK1214]	HMDB0029482	Organic compounds	Phenylpropanoids and polyketides	Flavonoids	Flavonoid glycosides
pos_12279	PGP(16:0/16:1(9Z))	C38H74O13P2	783.462	--	--	--	--	--	--	HMDB0013473	Organic compounds	Lipids and lipid-like molecules	Glycerophospholipids	Glycerophosphoglycerophosphates
pos_12288	(2R,3S,4R,5R)-2,3,4,5,6-Pentahydroxyhexanoyl Fluoride	C6H11FO6	163.04	--	--	--	--	--	--	HMDB0242668	Organic compounds	Organic oxygen compounds	Organooxygen compounds	Carbohydrates and carbohydrate conjugates
pos_12289	4'-Methyl-α-pyrrolidinobutiophenone	C15H21NO	232.17	--	--	--	--	--	--	--	--	--	--	--
pos_1229	6-hydroxy-2-cyclohexen-one-carboxylate	C7H7O4-	120.02	--	--	--	--	--	--	HMDB0304226	Organic compounds	Organic oxygen compounds	Organooxygen compounds	Carbonyl compounds
pos_12290	3-beta-D-Galactosyl-sn-glycerol	C9H18O8	296.133	C05401	Galactose metabolism(ko00052);Glycerolipid metabolism(ko00561)	--	--	--	--	HMDB0304157	Organic compounds	Lipids and lipid-like molecules	Glycerolipids	Glycosylglycerols
pos_12293	PI(16:2(9Z,12Z)/PGF1alpha)	C45H79O16P	871.486	--	--	--	--	--	--	HMDB0276332	--	--	--	--
pos_12296	4-Hprog	C32H41NO8	1152.57	--	--	--	--	--	--	HMDB0246436	Organic compounds	Lipids and lipid-like molecules	Prenol lipids	Retinoids
pos_1230	6-Hydroxynicotinate	C6H5NO3	122.027	C01020	Nicotinate and nicotinamide metabolism(ko00760);Metabolic pathways(ko01100)	--	--	--	--	HMDB0002658	Organic compounds	Organoheterocyclic compounds	Pyridines and derivatives	Pyridinecarboxylic acids and derivatives
pos_12304	2-Methyltestosterone	C20H30O2	344.259	--	--	--	--	--	--	HMDB0245239	Organic compounds	Lipids and lipid-like molecules	Steroids and steroid derivatives	Androstane steroids
pos_12307	Allobarbital	C10H12N2O3	417.176	--	--	--	--	--	--	HMDB0248157	Organic compounds	Organoheterocyclic compounds	Diazines	Pyrimidines and pyrimidine derivatives
pos_12308	Nalidixic Acid	C12H12N2O3	503.132	C05079	--	--	--	--	--	HMDB0014917	Organic compounds	Organoheterocyclic compounds	Diazanaphthalenes	Naphthyridines
pos_12312	Mavatrep	C25H21F3N2O	845.33	--	--	--	--	--	--	HMDB0254350	Organic compounds	Benzenoids	Benzene and substituted derivatives	Trifluoromethylbenzenes
pos_12316	CDP-DG(20:4(8Z,11Z,14Z,17Z)/PGJ2)	C52H79N3O17P2	1097.52	--	--	--	--	--	--	HMDB0292251	--	--	--	--
pos_12324	cis-3,4-Leucopelargonidin	C15H14O6	255.065	C03648	Metabolic pathways(ko01100)	--	--	--	--	--	--	--	--	--
pos_12325	D-Glucose 1-phosphate	C6H13O9P	261.037	C00103	Glycolysis / Gluconeogenesis(ko00010);Pentose and glucuronate interconversions(ko00040);Galactose metabolism(ko00052);Starch and sucrose metabolism(ko00500);Amino sugar and nucleotide sugar metabolism(ko00520);Polyketide sugar unit biosynthesis(ko00523);Glycerolipid metabolism(ko00561);Metabolic pathways(ko01100);Biosynthesis of cofactors(ko01240);Biosynthesis of nucleotide sugars(ko01250);Glucag…	--	--	--	--	HMDB0001586	Organic compounds	Organic oxygen compounds	Organooxygen compounds	Carbohydrates and carbohydrate conjugates
pos_12329	Barpisoflavone A	C16H12O6	301.071	--	--	--	--	--	--	HMDB0032695	Organic compounds	Phenylpropanoids and polyketides	Isoflavonoids	Isoflav-2-enes
pos_12332	Volicitin	C23H38N2O5	387.249	C16345	alpha-Linolenic acid metabolism(ko00592)	LMFA08020212	Fatty Acyls [FA]	Fatty amides [FA08]	N-acyl amines [FA0802]	--	--	--	--	--
pos_12333	Cavipetin C	C24H36O4	389.265	--	--	--	--	--	--	HMDB0030366	Organic compounds	Lipids and lipid-like molecules	Prenol lipids	Diterpenoids
pos_12335	Benzyl beta-primeveroside	C18H26O10	403.161	--	--	--	--	--	--	HMDB0041190	Organic compounds	Organic oxygen compounds	Organooxygen compounds	Carbohydrates and carbohydrate conjugates
pos_12336	Sucrose 6'-phosphate	C12H23O14P	405.083	C02591	Starch and sucrose metabolism(ko00500);Metabolic pathways(ko01100)	--	--	--	--	--	--	--	--	--
pos_12338	(1R,10aS)-1,4,10,10a-Tetrahydrophenazine-1-carboxylate	C13H12N2O2	495.144	C21411	Metabolic pathways(ko01100)	--	--	--	--	--	--	--	--	--
pos_12339	Lys Arg Val Lys	C23H47N9O5	530.38	--	--	--	--	--	--	--	--	--	--	--
pos_12342	Elsamitrucin	C33H35NO13	618.199	--	--	--	--	--	--	HMDB0251754	Organic compounds	Organoheterocyclic compounds	Naphthopyrans	Naphthopyranones
pos_12370	CMP-3-deoxy-D-manno-octulosonate	C17H26N3O15P	1104.26	C04121	Metabolic pathways(ko01100);Biosynthesis of nucleotide sugars(ko01250)	--	--	--	--	HMDB0304292	Organic compounds	Nucleosides, nucleotides, and analogues	Pyrimidine nucleotides	Pyrimidine nucleotide sugars
pos_12371	Lanreotide	C54H69N11O10S2	1118.45	--	--	--	--	--	--	HMDB0253977	Organic compounds	Benzenoids	Benzene and substituted derivatives	Benzoic acids and derivatives
pos_12379	(±)-1,5-Hexanediol	C6H14O2	275.2	--	--	--	--	--	--	HMDB0031490	Organic compounds	Lipids and lipid-like molecules	Fatty Acyls	Fatty alcohols
pos_12380	Cuminaldehyde	C10H12O	149.096	C06577	Metabolic pathways(ko01100)	--	--	--	--	HMDB0002214	Organic compounds	Lipids and lipid-like molecules	Prenol lipids	Monoterpenoids
pos_12385	MG(15:0/0:0/0:0)	C18H36O4	334.295	--	--	--	--	--	--	HMDB0011563	Organic compounds	Lipids and lipid-like molecules	Glycerolipids	Monoradylglycerols
pos_12388	Leukotriene E4	C23H37NO5S	422.234	C05952	Arachidonic acid metabolism(ko00590);Metabolic pathways(ko01100);Neuroactive ligand-receptor interaction(ko04080);Fc epsilon RI signaling pathway(ko04664)	LMFA03020002	Fatty Acyls [FA]	Eicosanoids [FA03]	Leukotrienes [FA0302]	HMDB0002200	Organic compounds	Lipids and lipid-like molecules	Fatty Acyls	Eicosanoids
pos_124	1-Methylxanthine	C6H6N4O2	131.037	C16358	Caffeine metabolism(ko00232);Metabolic pathways(ko01100)	--	--	--	--	HMDB0010738	Organic compounds	Organoheterocyclic compounds	Imidazopyrimidines	Purines and purine derivatives
pos_12410	2-Furanmethanol	C5H6O2	197.081	C20441	--	--	--	--	--	HMDB0013742	Organic compounds	Organoheterocyclic compounds	Heteroaromatic compounds	--
pos_12415	Notoginsenoside R1	C47H80O18	974.572	C08961	--	--	--	--	--	HMDB0035363	Organic compounds	Lipids and lipid-like molecules	Prenol lipids	Triterpenoids
pos_12427	DHEA ENANTHATE	C26H40O3	423.281	--	--	--	--	--	--	--	--	--	--	--
pos_1243	8-Hydroxyacyclovir	C8H11N5O4	242.089	--	--	--	--	--	--	HMDB0247439	Organic compounds	Organoheterocyclic compounds	Imidazopyrimidines	Purines and purine derivatives
pos_12436	Vasotocin	C43H67N15O12S2	1088.4	--	--	--	--	--	--	HMDB0242732	Organic compounds	Organic acids and derivatives	Carboxylic acids and derivatives	Amino acids, peptides, and analogues
pos_12437	Arbekacin	C22H44N6O10	1105.63	--	--	--	--	--	--	HMDB0015642	Organic compounds	Organic oxygen compounds	Organooxygen compounds	Carbohydrates and carbohydrate conjugates
pos_12444	6-Deoxyerythronolide B	C21H38O6	428.299	C03240	Metabolic pathways(ko01100)	LMPK04000002	Polyketides [PK]	Macrolides and lactone polyketides [PK04]	--	--	--	--	--	--
pos_12457	Notoginsenoside R6	C48H82O19	963.56	--	--	--	--	--	--	HMDB0040492	Organic compounds	Lipids and lipid-like molecules	Prenol lipids	Triterpenoids
pos_1246	(R)-Pabulenol	C16H14O5	251.07	--	--	--	--	--	--	HMDB0034438	Organic compounds	Phenylpropanoids and polyketides	Coumarins and derivatives	Furanocoumarins
pos_1247	2-O-(alpha-D-Mannosyl)-D-glycerate	C9H16O9	575.133	C11544	Fructose and mannose metabolism(ko00051);Metabolic pathways(ko01100)	--	--	--	--	--	--	--	--	--
pos_12470	Desogestrel	C22H30O	328.26	C07629	--	LMST02030104	Sterol Lipids [ST]	Steroids [ST02]	C21 steroids (gluco/mineralocorticoids, progestogins) and derivatives [ST0203]	HMDB0014449	Organic compounds	Lipids and lipid-like molecules	Steroids and steroid derivatives	Estrane steroids
pos_12483	Doramectin	C50H74O14	940.546	--	--	--	--	--	--	HMDB0242638	Organic compounds	Phenylpropanoids and polyketides	Macrolides and analogues	--
pos_12489	(S)-1-Pyrroline-5-carboxylate	C5H7NO2	131.083	C03912	Alanine, aspartate and glutamate metabolism(ko00250);Arginine and proline metabolism(ko00330);Metabolic pathways(ko01100);Biosynthesis of amino acids(ko01230)	--	--	--	--	HMDB0001301	Organic compounds	Organic acids and derivatives	Carboxylic acids and derivatives	Amino acids, peptides, and analogues
pos_12490	Gacyclidine	C16H25NS	286.165	--	--	--	--	--	--	HMDB0252571	Organic compounds	Organic nitrogen compounds	Organonitrogen compounds	Amines
pos_12501	Octanoic acid	C8H16O2	109.101	C06423	Fatty acid biosynthesis(ko00061);Lipoic acid metabolism(ko00785);Metabolic pathways(ko01100);Biosynthesis of cofactors(ko01240)	LMFA01010008	Fatty Acyls [FA]	Fatty Acids and Conjugates [FA01]	Straight chain fatty acids [FA0101]	HMDB0000482	Organic compounds	Lipids and lipid-like molecules	Fatty Acyls	Fatty acids and conjugates
pos_12518	m-Xylene	C8H10	107.086	C07208	Metabolic pathways(ko01100)	--	--	--	--	HMDB0059810	Organic compounds	Benzenoids	Benzene and substituted derivatives	Xylenes
pos_12522	3,6,8-dodecatrien-1-ol	C12H20O	163.148	--	--	LMFA05000058	Fatty Acyls [FA]	Fatty alcohols [FA05]	--	--	--	--	--	--
pos_12523	12-amino-dodecanoic acid	C12H25NO2	216.175	--	--	LMFA01100005	Fatty Acyls [FA]	Fatty Acids and Conjugates [FA01]	Amino fatty acids [FA0110]	--	--	--	--	--
pos_12527	Formylmethanofuran	C35H44N4O16	794.318	C01001	Metabolic pathways(ko01100);Carbon metabolism(ko01200)	--	--	--	--	--	--	--	--	--
pos_12530	Quercetin 3-(6''-caffeoylsophorotrioside)	C42H46O25	992.257	--	--	--	--	--	--	HMDB0041266	Organic compounds	Phenylpropanoids and polyketides	Flavonoids	Flavonoid glycosides
pos_12533	Dihydroprudomenin	C23H26O12	1011.27	--	--	--	--	--	--	HMDB0039357	Organic compounds	Phenylpropanoids and polyketides	Flavonoids	Flavonoid glycosides
pos_12534	CDP-DG(i-20:0/PGE1)	C52H91N3O18P2	1090.6	--	--	--	--	--	--	HMDB0294181	--	--	--	--
pos_12539	7-N-(2-((2-(gamma-L-Glutamylamino)ethyl)dithio)ethyl)mitomycin C	C24H34N6O8S2	1197.38	--	--	--	--	--	--	HMDB0253828	Organic compounds	Organoheterocyclic compounds	Indoles and derivatives	Indolequinones
pos_12542	Exalamide	C13H19NO2	186.128	--	--	--	--	--	--	--	--	--	--	--
pos_12543	Selegiline	C13H17N	188.143	C07245	--	--	--	--	--	HMDB0015171	Organic compounds	Benzenoids	Benzene and substituted derivatives	Phenethylamines
pos_12547	(5R,8aR)-8-methyl-5-((E)-non-6-en-8-yn-1-yl)octahydroindolizine	C18H29N	260.238	--	--	--	--	--	--	--	--	--	--	--
pos_12556	.alpha.-Linolenoyl ethanolamide	C20H35NO2	344.259	--	--	--	--	--	--	--	--	--	--	--
pos_12567	Validoxylamine A 7'-phosphate	C14H26NO11P	853.256	C21219	Metabolic pathways(ko01100)	--	--	--	--	--	--	--	--	--
pos_12568	Pradefovir	C17H19ClN5O4P	423.086	--	--	--	--	--	--	HMDB0256723	Organic compounds	Organoheterocyclic compounds	Imidazopyrimidines	Purines and purine derivatives
pos_12569	Tegoprazan	C20H19F2N3O3	426.104	--	--	--	--	--	--	HMDB0258778	Organic compounds	Organoheterocyclic compounds	Benzopyrans	1-benzopyrans
pos_12574	Mahuannin D	C30H24O9	529.15	C10234	--	LMPK12030014	Polyketides [PK]	Flavonoids [PK12]	Proanthocyanidins [PK1203]	--	--	--	--	--
pos_12580	CMP-5-N-acetyl-7-N-(D-alanyl)-legionaminic acid	C23H37N6O15P	691.2	C22251	Metabolic pathways(ko01100);Biosynthesis of nucleotide sugars(ko01250)	--	--	--	--	--	--	--	--	--
pos_12587	(E)-5-(3,4,5,6-Tetrahydro-3-pyridylidenemethyl)-2-furanmethanol	C11H13NO2	156.08	--	--	--	--	--	--	HMDB0033560	Organic compounds	Organoheterocyclic compounds	Pyridines and derivatives	Hydropyridines
pos_12594	Clopidogrel acyl glucuronide	C21H22ClNO8S	501.118	--	--	--	--	--	--	HMDB0259598	Organic compounds	Organic acids and derivatives	Carboxylic acids and derivatives	Amino acids, peptides, and analogues
pos_1260	Dityrosine	C18H20N2O6	361.14	--	--	--	--	--	--	6045	Organic compounds	Lignans, neolignans and related compounds	--	--
pos_12610	Cyanopindolol	C16H21N3O2	252.145	--	--	--	--	--	--	HMDB0250615	Organic compounds	Organoheterocyclic compounds	Indoles and derivatives	Indoles
pos_12612	(S)-3-(3-(Methylsulfonyl)phenyl)-1-propylpiperidine	C15H23NO2S	323.197	--	--	--	--	--	--	HMDB0244647	Organic compounds	Organoheterocyclic compounds	Piperidines	Phenylpiperidines
pos_12613	Biperiden	C21H29NO	294.221	C07941	--	--	--	--	--	HMDB0014948	Organic compounds	Organic nitrogen compounds	Organonitrogen compounds	Amines
pos_12618	Dioncophylline C	C23H25NO3	346.176	C12337	--	--	--	--	--	HMDB0251431	Organic compounds	Organoheterocyclic compounds	Isoquinolines and derivatives	Naphthylisoquinolines
pos_12620	(3S,7E,9S)-9-Hydroxy-4,7-megastigmadien-3-one 9-glucoside	C19H30O7	409.167	--	--	--	--	--	--	HMDB0036822	Organic compounds	Lipids and lipid-like molecules	Fatty Acyls	Fatty acyl glycosides
pos_12621	Cys Gly Asn His	C15H23N7O6S	430.161	--	--	--	--	--	--	--	--	--	--	--
pos_12622	14,15-Epoxyemindole SB	C28H39NO2	444.278	C20529	Metabolic pathways(ko01100)	--	--	--	--	--	--	--	--	--
pos_12626	3-Formyl Rifamycin	C38H47NO13	690.295	--	--	--	--	--	--	HMDB0245874	Organic compounds	Organic acids and derivatives	Carboxylic acids and derivatives	Amino acids, peptides, and analogues
pos_12643	CDP-DG(PGF1alpha/a-25:0)	C57H103N3O18P2	1180.7	--	--	--	--	--	--	HMDB0293252	--	--	--	--
pos_12647	4-Hydroxy-2-methyl-3-oxo-4-[(2E,6E)-farnesyl]-3,4-dihydroquinoline 1-oxide	C25H33NO3	378.249	C21141	Metabolic pathways(ko01100)	--	--	--	--	--	--	--	--	--
pos_12648	Ethacizine	C22H27N3O3S	431.277	--	--	--	--	--	--	HMDB0251995	Organic compounds	Organoheterocyclic compounds	Benzothiazines	Phenothiazines
pos_12664	Maduramicin	C47H80O17	939.549	--	--	--	--	--	--	HMDB0029453	Organic compounds	Organic oxygen compounds	Organooxygen compounds	Carbohydrates and carbohydrate conjugates
pos_12671	Geosmin	C12H22O	224.201	C16286	--	--	--	--	--	HMDB0036461	Organic compounds	Organic oxygen compounds	Organooxygen compounds	Alcohols and polyols
pos_12675	N-Phenyl-N-[1-[(2S)-1-phenylpropan-2-yl]piperidin-4-yl]propanamide	C23H30N2O	333.234	--	--	--	--	--	--	HMDB0258152	Organic compounds	Organoheterocyclic compounds	Piperidines	Fentanyls
pos_12676	Valeant	C18H15FN2O4S	339.056	--	--	--	--	--	--	HMDB0259745	Organic compounds	Organic acids and derivatives	Carboxylic acids and derivatives	Amino acids, peptides, and analogues
pos_12677	Nigerone	C32H26O10	571.16	--	--	--	--	--	--	HMDB0033496	Organic compounds	Organoheterocyclic compounds	Naphthopyrans	Naphthopyranones
pos_12678	Lippioside II	C25H30O14	577.139	--	--	--	--	--	--	HMDB0034268	Organic compounds	Lipids and lipid-like molecules	Prenol lipids	Terpene glycosides
pos_12683	(-)-jasmonoyl-L-isoleucine	C18H28NO4-	667.393	C18699	--	--	--	--	--	HMDB0303944	Organic compounds	Organic acids and derivatives	Carboxylic acids and derivatives	Amino acids, peptides, and analogues
pos_12695	(5R,8R)-8-methyl-5-(pent-4-en-1-yl)octahydroindolizine	C14H25N	208.205	--	--	--	--	--	--	--	--	--	--	--
pos_12696	Halaminol A	C14H29NO	228.232	--	--	LMSP01080034	Sphingolipids [SP]	Sphingoid bases [SP01]	Sphingoid base analogs [SP0108]	--	--	--	--	--
pos_12698	2'-Deamino-2'-hydroxyparomamine	C12H24N2O8	324.154	C20353	Neomycin, kanamycin and gentamicin biosynthesis(ko00524)	--	--	--	--	--	--	--	--	--
pos_12704	Rhusflavanone	C30H22O10	507.108	--	--	--	--	--	--	HMDB0257204	Organic compounds	Phenylpropanoids and polyketides	Flavonoids	Biflavonoids and polyflavonoids
pos_12718	Chymosin preparation, escherichia coli k-12	C30H27N3O15	687.173	--	--	--	--	--	--	HMDB0032199	Organic compounds	Organic acids and derivatives	Peptidomimetics	Depsipeptides
pos_12734	6''-Acetylliquiritin	C23H24O10	499.103	--	--	--	--	--	--	HMDB0041385	Organic compounds	Phenylpropanoids and polyketides	Flavonoids	Flavonoid glycosides
pos_12736	Rugulosin	C30H22O10	543.129	C16764	--	--	--	--	--	--	--	--	--	--
pos_1274	Pyrrole-2-carboxylate	C5H5NO2	76.0227	C05942	D-Amino acid metabolism(ko00470)	--	--	--	--	HMDB0004230	Organic compounds	Organoheterocyclic compounds	Pyrroles	Pyrrole carboxylic acids and derivatives
pos_12740	Erythromycin	C37H67NO13	772.42	C01912	Metabolic pathways(ko01100)	LMPK04000006	Polyketides [PK]	Macrolides and lactone polyketides [PK04]	--	HMDB0014344	Organic compounds	Organic oxygen compounds	Organooxygen compounds	Carbohydrates and carbohydrate conjugates
pos_12742	O-feruloylquinate	C17H19O9-	773.186	C02572	--	--	--	--	--	HMDB0304441	Organic compounds	Organic oxygen compounds	Organooxygen compounds	Alcohols and polyols
pos_12744	Coenzyme F420	C29H36N5O18P	791.203	C00876	Metabolic pathways(ko01100);Biosynthesis of cofactors(ko01240)	--	--	--	--	--	--	--	--	--
pos_12753	Isovitexin 2''-(6'''-feruloylglucoside) 4'-glucoside	C43H48O23	950.301	--	--	--	--	--	--	HMDB0038044	Organic compounds	Lipids and lipid-like molecules	Prenol lipids	Monoterpenoids
pos_12761	Moracin M	C14H10O4	243.065	--	--	--	--	--	--	HMDB0033307	Organic compounds	Phenylpropanoids and polyketides	2-arylbenzofuran flavonoids	--
pos_12763	7,3'-Dihydroxy-4'-methoxy-4-phenylcoumarin	C16H12O5	285.076	--	--	LMPK12100005	Polyketides [PK]	Flavonoids [PK12]	Neoflavonoids [PK1210]	--	--	--	--	--
pos_12764	ent-16b-Kauran-16,19-diol	C20H34O2	324.289	--	--	--	--	--	--	HMDB0302662	Organic compounds	Lipids and lipid-like molecules	Prenol lipids	Diterpenoids
pos_12766	4',5'-Dimethylfluorescein	C22H16O5	402.134	--	--	--	--	--	--	HMDB0246638	Organic compounds	Organoheterocyclic compounds	Benzopyrans	1-benzopyrans
pos_12768	Baccatin	C29H46O4	497.307	--	--	--	--	--	--	HMDB0248837	Organic compounds	Lipids and lipid-like molecules	Prenol lipids	Sesterterpenoids
pos_12770	(1R,10R,12S,21R,22S,23R,24R)-23-(Dimethylamino)-4,8,12,22,24-pentahydroxy-10-methoxy-1,12-dimethyl-20,25-dioxahexacyclo[19.3.1.02,19.05,18.07,16.09,14]pentacosa-2,4,7(16),8,14,18-hexaene-6,17-dione	C28H31NO10	564.188	--	--	--	--	--	--	HMDB0242316	Organic compounds	Organic oxygen compounds	Organooxygen compounds	Carbonyl compounds
pos_12780	PI(PGJ2/20:2(11Z,14Z))	C49H81O15P	905.519	--	--	--	--	--	--	HMDB0277204	--	--	--	--
pos_12787	HOMIDIUM	C21H19N3	314.167	--	--	--	--	--	--	--	--	--	--	--
pos_12793	Luteoskyrin	C30H22O12	1149.35	C16763	--	--	--	--	--	HMDB0254226	Organic compounds	Benzenoids	Naphthalenes	Naphthols and derivatives
pos_12794	Chlorogenic acid	C16H18O9	709.203	C00852	--	--	--	--	--	HMDB0003164	Organic compounds	Organic oxygen compounds	Organooxygen compounds	Alcohols and polyols
pos_12801	1,2,2'-Triferuloylgentiobiose	C42H46O20	870.255	--	--	--	--	--	--	HMDB0301722	Organic compounds	Phenylpropanoids and polyketides	Cinnamic acids and derivatives	Hydroxycinnamic acids and derivatives
pos_12813	L-Glutamic acid	C5H9NO4	130.05	C00025	Arginine biosynthesis(ko00220);Alanine, aspartate and glutamate metabolism(ko00250);Arginine and proline metabolism(ko00330);Histidine metabolism(ko00340);Taurine and hypotaurine metabolism(ko00430);D-Amino acid metabolism(ko00470);Glutathione metabolism(ko00480);Neomycin, kanamycin and gentamicin biosynthesis(ko00524);Glyoxylate and dicarboxylate metabolism(ko00630);Butanoate metabolism(ko00650)…	--	--	--	--	HMDB0000148	Organic compounds	Organic acids and derivatives	Carboxylic acids and derivatives	Amino acids, peptides, and analogues
pos_12817	Dihydrowyerol	C15H18O4	280.155	--	--	--	--	--	--	HMDB0039497	Organic compounds	Lipids and lipid-like molecules	Fatty Acyls	Fatty acids and conjugates
pos_12820	Estradiol-17beta	C18H24O2	295.17	C00951	Steroid hormone biosynthesis(ko00140);Metabolic pathways(ko01100);Endocrine resistance(ko01522);Thermogenesis(ko04714);Ovarian steroidogenesis(ko04913);Estrogen signaling pathway(ko04915);Prolactin signaling pathway(ko04917);GnRH secretion(ko04929);Endocrine and other factor-regulated calcium reabsorption(ko04961);Pathways in cancer(ko05200);Chemical carcinogenesis - receptor activation(ko05207);…	--	--	--	--	HMDB0000151	Organic compounds	Lipids and lipid-like molecules	Steroids and steroid derivatives	Estrane steroids
pos_12824	Ibutilide	C20H36N2O3S	402.281	C07753	--	--	--	--	--	HMDB0014453	Organic compounds	Benzenoids	Benzene and substituted derivatives	Phenylbutylamines
pos_12827	curcumin monoglucoside	C27H30O11	569.144	C17749	--	--	--	--	--	HMDB0304303	Organic compounds	Phenylpropanoids and polyketides	Flavonoids	Flavonoid glycosides
pos_1283	4-Deoxypyridoxine	C8H11NO2	171.113	--	--	--	--	--	--	HMDB0246408	Organic compounds	Organoheterocyclic compounds	Pyridines and derivatives	Methylpyridines
pos_12839	Hypusine	C10H23N3O3	484.373	--	--	LMFA01050514	Fatty Acyls [FA]	Fatty Acids and Conjugates [FA01]	Hydroxy fatty acids [FA0105]	HMDB0011140	Organic compounds	Organic acids and derivatives	Carboxylic acids and derivatives	Amino acids, peptides, and analogues
pos_12840	Momordicoside G	C37H60O8	650.463	--	--	--	--	--	--	HMDB0035821	Organic compounds	Organic oxygen compounds	Organooxygen compounds	Carbohydrates and carbohydrate conjugates
pos_12855	(24R,25S)-25,26-epoxy-1α,24-dihydroxy-27-norvitamin D3 / (24R,25S)-25,26-epoxy-1α,24-dihydroxy-27-norcholecalciferol	C26H40O4	417.296	--	--	--	--	--	--	--	--	--	--	--
pos_12859	5beta-Cyprinolsulfate	C27H48O8S	571.289	C05468	Primary bile acid biosynthesis(ko00120)	LMST05020004	Sterol Lipids [ST]	Steroid conjugates [ST05]	Sulfates [ST0502]	HMDB0006888	Organic compounds	Lipids and lipid-like molecules	Steroids and steroid derivatives	Bile acids, alcohols and derivatives
pos_12860	Met Leu Trp Lys	C28H44N6O5S	577.317	--	--	--	--	--	--	--	--	--	--	--
pos_12862	Digoxin	C41H64O14	745.438	C06956	Bile secretion(ko04976)	LMST01120023	Sterol Lipids [ST]	Sterols [ST01]	Cardanolides and derivatives [ST0112]	HMDB0001917	Organic compounds	Lipids and lipid-like molecules	Steroids and steroid derivatives	Steroid lactones
pos_12872	PGP(i-22:0/PGE2)	C48H88O16P2	965.544	--	--	--	--	--	--	HMDB0275846	--	--	--	--
pos_12876	Assamsaponin A	C57H88O25	1137.56	--	--	--	--	--	--	HMDB0035432	Organic compounds	Lipids and lipid-like molecules	Prenol lipids	Terpene glycosides
pos_1288	gamma-Glutamyllysine	C11H21N3O5	258.146	--	--	--	--	--	--	HMDB0029154	Organic compounds	Organic acids and derivatives	Carboxylic acids and derivatives	Amino acids, peptides, and analogues
pos_12880	10-Nitrooleate	C18H33NO4	328.248	--	--	--	--	--	--	HMDB0247556	Organic compounds	Lipids and lipid-like molecules	Fatty Acyls	Fatty acids and conjugates
pos_12881	Andrographolide	C20H30O5	392.247	C20214	--	--	--	--	--	HMDB0248395	Organic compounds	Organoheterocyclic compounds	Lactones	Gamma butyrolactones
pos_1289	Uracil analogue	C12H16N2O4	270.145	--	--	--	--	--	--	HMDB0259710	Organic compounds	Nucleosides, nucleotides, and analogues	Nucleoside and nucleotide analogues	Cyclopentyl nucleosides
pos_12898	Avemectin B1	C49H74O14	928.542	--	--	--	--	--	--	HMDB0254790	Organic compounds	Phenylpropanoids and polyketides	Macrolides and analogues	--
pos_1290	Dextromethorphan	C18H25NO	310.14	C06947	--	--	--	--	--	HMDB0001920	Organic compounds	Alkaloids and derivatives	Morphinans	--
pos_12911	L-Agaridoxin	C11H14N2O5	272.121	--	--	--	--	--	--	HMDB0029445	Organic compounds	Organic acids and derivatives	Carboxylic acids and derivatives	Amino acids, peptides, and analogues
pos_12918	1-Cyclohexyl-N-{[1-(4-Methylphenyl)-1h-Indol-3-Yl]methyl}methanamine	C23H28N2	350.26	--	--	--	--	--	--	HMDB0243853	Organic compounds	Organoheterocyclic compounds	Pyrroles	Substituted pyrroles
pos_12920	7(S)-Maresin 1	C22H32O4	343.223	--	--	--	--	--	--	--	--	--	--	--
pos_12921	AM2201 N-(3-fluoropentyl) isomer	C24H22FNO	360.173	--	--	--	--	--	--	--	--	--	--	--
pos_12924	DG(12:0/5-iso PGF2VI/0:0)	C33H58O8	583.418	--	--	--	--	--	--	HMDB0294701	--	--	--	--
pos_12939	(2S,4R)-4-(9H-Pyrido[3,4-b]indol-1-yl)-1,2,4-butanetriol	C15H16N2O3	237.102	--	--	--	--	--	--	HMDB0035191	Organic compounds	Alkaloids and derivatives	Harmala alkaloids	--
pos_1294	Anlotinib	C23H22FN3O3	430.157	--	--	--	--	--	--	HMDB0248447	Organic compounds	Organic oxygen compounds	Organooxygen compounds	Ethers
pos_12945	Citrusin IV	C41H55N9O14	862.363	--	--	--	--	--	--	HMDB0303683	Organic compounds	Organic acids and derivatives	Carboxylic acids and derivatives	Amino acids, peptides, and analogues
pos_1295	Sirtinol	C26H22N2O2	433.131	--	--	--	--	--	--	HMDB0258312	Organic compounds	Benzenoids	Benzene and substituted derivatives	Benzoic acids and derivatives
pos_12957	CDP-DG(PGJ2/20:3(5Z,8Z,11Z))	C52H81N3O17P2	1123.54	--	--	--	--	--	--	HMDB0291940	--	--	--	--
pos_12967	N6-Methyl-2'-deoxyadenosine	C11H15N5O3	283.152	C03795	--	--	--	--	--	HMDB0255300	Organic compounds	Nucleosides, nucleotides, and analogues	Purine nucleosides	Purine 2'-deoxyribonucleosides
pos_1297	8-Hydroxynevirapine glucuronide	C21H22N4O8	497.112	--	--	--	--	--	--	HMDB0061130	Organic compounds	Benzenoids	Naphthalenes	--
pos_12972	Val Asn Leu Val	C20H37N5O6	444.281	--	--	--	--	--	--	--	--	--	--	--
pos_12973	4alpha-Methylzymosterol-4-carboxylate	C29H46O3	465.342	C15808	Steroid biosynthesis(ko00100);Metabolic pathways(ko01100)	--	--	--	--	HMDB0001181	Organic compounds	Lipids and lipid-like molecules	Prenol lipids	Triterpenoids
pos_12987	Precorrin 4	C44H52N4O17	926.36	C06407	Porphyrin metabolism(ko00860);Metabolic pathways(ko01100);Biosynthesis of cofactors(ko01240)	--	--	--	--	--	--	--	--	--
pos_12992	22-Deoxoisocucurbitacin D	C30H46O6	1043.62	--	--	--	--	--	--	HMDB0034704	Organic compounds	Lipids and lipid-like molecules	Steroids and steroid derivatives	Cucurbitacins
pos_13	(S)-3-Sulfolactate	C3H6O6S	192.979	C11499	Cysteine and methionine metabolism(ko00270);Metabolic pathways(ko01100)	--	--	--	--	HMDB0060176	Organic compounds	Organic acids and derivatives	Hydroxy acids and derivatives	Alpha hydroxy acids and derivatives
pos_1300	2-Methylpiperidine	C6H13N	100.112	--	--	--	--	--	--	HMDB0032416	Organic compounds	Organoheterocyclic compounds	Piperidines	--
pos_13015	Zotarolimus	C52H79N5O12	1007.6	--	--	--	--	--	--	HMDB0260048	Organic compounds	Phenylpropanoids and polyketides	Macrolide lactams	--
pos_1302	Niacin (Nicotinic acid)	C6H5NO2	124.04	--	--	--	--	--	--	--	--	--	--	--
pos_13022	2-Dodecanone	C12H24O	226.217	--	--	--	--	--	--	HMDB0031019	Organic compounds	Organic oxygen compounds	Organooxygen compounds	Carbonyl compounds
pos_13026	Cholesterol sulfate	C27H46O4S	489.297	C18043	Steroid hormone biosynthesis(ko00140);Metabolic pathways(ko01100)	LMST05020016	Sterol Lipids [ST]	Steroid conjugates [ST05]	Sulfates [ST0502]	HMDB0000653	Organic compounds	Lipids and lipid-like molecules	Steroids and steroid derivatives	Cholestane steroids
pos_13036	PI(20:1(11Z)/PGJ2)	C49H83O15P	984.577	--	--	--	--	--	--	HMDB0277099	--	--	--	--
pos_1304	2,4-Diamino-6-hydroxypyrimidine	C4H6N4O	126.052	--	--	--	--	--	--	HMDB0002128	Organic compounds	Organoheterocyclic compounds	Diazines	Pyrimidines and pyrimidine derivatives
pos_13042	milbemycin beta3	C31H42O5	1011.61	--	--	--	--	--	--	HMDB0254729	Organic compounds	Phenylpropanoids and polyketides	Macrolides and analogues	Milbemycins
pos_1305	2-Hydroxy-6-oxoocta-2,4,7-trienoate	C8H8O4	133.032	C07087	Metabolic pathways(ko01100)	--	--	--	--	--	--	--	--	--
pos_13064	CDP-DG(a-25:0/i-17:0)	C54H101N3O15P2	1116.66	--	--	--	--	--	--	HMDB0116144	Organic compounds	Lipids and lipid-like molecules	Glycerophospholipids	CDP-glycerols
pos_1308	1-Phenyl-2,4-pentadiyn-1-one	C11H6O	196.083	--	--	--	--	--	--	HMDB0032945	Organic compounds	Benzenoids	Benzene and substituted derivatives	Benzoyl derivatives
pos_1309	Octopamine (p-Hydroxyphenylethanolamine)	C8H11NO2	154.079	--	--	--	--	--	--	--	--	--	--	--
pos_13105	PS(PGJ2/14:0)	C40H68NO12P	808.481	--	--	--	--	--	--	HMDB0280832	--	--	--	--
pos_1311	L-Dopa	C9H11NO4	215.103	C00355	Tyrosine metabolism(ko00350);Metabolic pathways(ko01100);Dopaminergic synapse(ko04728);Prolactin signaling pathway(ko04917);Parkinson disease(ko05012);Cocaine addiction(ko05030);Amphetamine addiction(ko05031);Alcoholism(ko05034)	--	--	--	--	HMDB0000181	Organic compounds	Organic acids and derivatives	Carboxylic acids and derivatives	Amino acids, peptides, and analogues
pos_13111	Stichoposide	C43H68O13	834.498	--	--	--	--	--	--	HMDB0258497	Organic compounds	Lipids and lipid-like molecules	Steroids and steroid derivatives	Steroidal glycosides
pos_13115	Mabiogenin 3-[rhamnosyl-(1->6)-glucoside]	C42H68O14	838.504	--	--	--	--	--	--	HMDB0040943	Organic compounds	Lipids and lipid-like molecules	Steroids and steroid derivatives	Steroidal glycosides
pos_13116	PI(5-iso PGF2VI/16:0)	C43H77O16P	845.485	--	--	--	--	--	--	HMDB0276073	--	--	--	--
pos_13127	Bis(1L-myo-inositol)-3,1'-phosphate 1-phosphate	C12H24O17P2	1027.09	C19799	Inositol phosphate metabolism(ko00562);Metabolic pathways(ko01100)	--	--	--	--	--	--	--	--	--
pos_1313	2-Deoxysepiapterin	C9H11N5O2	222.098	--	--	--	--	--	--	--	--	--	--	--
pos_13133	Lauroyl diethanolamide	C16H33NO3	288.253	--	--	LMFA08040058	Fatty Acyls [FA]	Fatty amides [FA08]	N-acyl ethanolamines (endocannabinoids) [FA0804]	HMDB0032358	Organic compounds	Lipids and lipid-like molecules	Fatty Acyls	Fatty amides
pos_13136	2-Hydroxy-2,3-dihydrogenistein	C15H12O6	577.133	C12631	Metabolic pathways(ko01100)	--	--	--	--	--	--	--	--	--
pos_13138	2''-(6''-p-Coumaroylglucosyl)quercitrin	C36H36O18	739.188	--	--	--	--	--	--	HMDB0039332	Organic compounds	Phenylpropanoids and polyketides	Flavonoids	Flavonoid glycosides
pos_13142	ADP-glucose	C16H25N5O15P2	1196.17	C00498	Starch and sucrose metabolism(ko00500);Amino sugar and nucleotide sugar metabolism(ko00520);Metabolic pathways(ko01100);Biosynthesis of nucleotide sugars(ko01250)	--	--	--	--	HMDB0006557	Organic compounds	Nucleosides, nucleotides, and analogues	Purine nucleotides	Purine nucleotide sugars
pos_13145	3-Hydroxymorphinan	C16H21NO	244.17	--	--	--	--	--	--	HMDB0255744	Organic compounds	Alkaloids and derivatives	Morphinans	--
pos_13146	Cycloheximide	C15H23NO4	246.153	C06685	--	--	--	--	--	HMDB0250657	Organic compounds	Organoheterocyclic compounds	Piperidines	Piperidinones
pos_13158	p-Coumaroylputrescine	C13H18N2O2	199.123	C18326	Arginine and proline metabolism(ko00330);Metabolic pathways(ko01100)	--	--	--	--	--	--	--	--	--
pos_1316	3,5,6-Trihydroxy-5-(hydroxymethyl)-2-methoxy-2-cyclohexen-1-one	C8H12O6	246.096	--	--	--	--	--	--	HMDB0041031	Organic compounds	Organic oxygen compounds	Organooxygen compounds	Carbonyl compounds
pos_13161	7,8-Diaminononanoate	C9H20N2O2	377.316	C01037	Biotin metabolism(ko00780);Metabolic pathways(ko01100);Biosynthesis of cofactors(ko01240)	LMFA01100062	Fatty Acyls [FA]	Fatty Acids and Conjugates [FA01]	Amino fatty acids [FA0110]	HMDB0304236	Organic compounds	Lipids and lipid-like molecules	Fatty Acyls	Fatty acids and conjugates
pos_13163	Hawkinsin	C11H17NO6S	600.188	--	--	--	--	--	--	HMDB0002354	Organic compounds	Organic acids and derivatives	Carboxylic acids and derivatives	Amino acids, peptides, and analogues
pos_13165	3-O-Acetylpinobanksin	C17H14O6	646.194	--	--	--	--	--	--	HMDB0245955	Organic compounds	Phenylpropanoids and polyketides	Flavonoids	Flavans
pos_13169	UDP-3-O-(3-hydroxytetradecanoyl)-N-acetylglucosamine	C31H53N3O19P2	856.268	C04738	Metabolic pathways(ko01100)	--	--	--	--	--	--	--	--	--
pos_13174	CDP-DG(22:5(4Z,7Z,10Z,13Z,16Z)/PGJ2)	C54H81N3O17P2	1144.45	--	--	--	--	--	--	HMDB0292459	--	--	--	--
pos_13182	20-Hydroxy-6Z,15Z-eicosadienoic acid	C20H36O3	342.301	--	--	LMFA03000010	Fatty Acyls [FA]	Eicosanoids [FA03]	Other Eicosanoids [FA0300]	HMDB0245564	Organic compounds	Lipids and lipid-like molecules	Fatty Acyls	Fatty acids and conjugates
pos_13192	4'-Demethylepipodophyllotoxin	C21H20O8	439.082	C21185	--	--	--	--	--	HMDB0246627	Organic compounds	Lignans, neolignans and related compounds	Lignan lactones	Podophyllotoxins
pos_13194	Tetracycline	C22H24N2O8	483.108	C06570	Metabolic pathways(ko01100);Bile secretion(ko04976)	--	--	--	--	HMDB0014897	Organic compounds	Phenylpropanoids and polyketides	Tetracyclines	--
pos_13195	Dehydroeburicoic acid	C31H48O3	486.393	C16950	--	--	--	--	--	HMDB0250950	Organic compounds	Lipids and lipid-like molecules	Steroids and steroid derivatives	Bile acids, alcohols and derivatives
pos_13198	Nafcillin	C21H22N2O5S	851.241	C07250	--	--	--	--	--	HMDB0014745	Organic compounds	Organic acids and derivatives	Carboxylic acids and derivatives	Amino acids, peptides, and analogues
pos_1320	9-O-Acetylneuraminic acid	C11H19NO9	274.092	--	--	--	--	--	--	HMDB0255839	Organic compounds	Organic oxygen compounds	Organooxygen compounds	Carbohydrates and carbohydrate conjugates
pos_13201	Adefovir Dipivoxil	C20H32N5O8P	1041.36	--	--	--	--	--	--	HMDB0014856	Organic compounds	Organoheterocyclic compounds	Imidazopyrimidines	Purines and purine derivatives
pos_13209	Deacetylisoipecoside	C25H33NO11	1085.39	C07304	--	--	--	--	--	--	--	--	--	--
pos_13214	Baclofen	C10H12ClNO2	196.053	--	--	--	--	--	--	HMDB0014327	Organic compounds	Organic acids and derivatives	Carboxylic acids and derivatives	Amino acids, peptides, and analogues
pos_13215	Dicarbamoyl (2S)-2-aminopentanedioate	C7H11N3O6	198.051	--	--	--	--	--	--	HMDB0258093	Organic compounds	Organic acids and derivatives	Carboxylic acids and derivatives	Amino acids, peptides, and analogues
pos_13218	[6]-Gingerdiol 5-acetate	C19H30O5	303.194	--	--	--	--	--	--	HMDB0040567	Organic compounds	Benzenoids	Phenols	Methoxyphenols
pos_13220	N-methyl arachidonoyl amine	C21H35NO	318.28	--	--	LMFA08020007	Fatty Acyls [FA]	Fatty amides [FA08]	N-acyl amines [FA0802]	--	--	--	--	--
pos_13222	Tris(butoxyethyl)phosphate	C18H39O7P	399.249	C14446	--	--	--	--	--	HMDB0259275	Organic compounds	Organic acids and derivatives	Organic phosphoric acids and derivatives	Phosphate esters
pos_13224	6-Desmethoxy hormothamnione triacetate	C27H26O11	527.134	--	--	--	--	--	--	--	--	--	--	--
pos_13225	Macrocycle	C24H30N6O4S2	1078.39	--	--	--	--	--	--	HMDB0254291	Organic compounds	Phenylpropanoids and polyketides	Macrolactams	--
pos_13227	Tsugaric acid C	C32H50O5	556.395	--	--	--	--	--	--	HMDB0035510	Organic compounds	Lipids and lipid-like molecules	Prenol lipids	Triterpenoids
pos_13237	Hematein	C16H12O6	283.06	--	--	--	--	--	--	HMDB0253076	Organic compounds	Benzenoids	Indanes	--
pos_13247	Marshrin	C15H14O6	255.066	--	--	--	--	--	--	HMDB0033783	Organic compounds	Phenylpropanoids and polyketides	Coumarins and derivatives	--
pos_1325	FENAMIDONE	C17H17N3OS	294.102	--	--	--	--	--	--	--	--	--	--	--
pos_13250	17alpha-Hydroxyprogesterone	C21H30O3	313.213	C01176	Steroid hormone biosynthesis(ko00140);Metabolic pathways(ko01100);Ovarian steroidogenesis(ko04913);Cortisol synthesis and secretion(ko04927);Cushing syndrome(ko04934)	LMST02030161	Sterol Lipids [ST]	Steroids [ST02]	C21 steroids (gluco/mineralocorticoids, progestogins) and derivatives [ST0203]	HMDB0000374	Organic compounds	Lipids and lipid-like molecules	Steroids and steroid derivatives	Pregnane steroids
pos_13251	(3beta,5alpha,6alpha,7alpha,22E,24R)-5,6-Epoxyergosta-8,14,22-triene-3,7-diol	C28H42O3	427.317	--	--	--	--	--	--	HMDB0036304	Organic compounds	Lipids and lipid-like molecules	Steroids and steroid derivatives	Ergostane steroids
pos_13253	Marmesin galactoside	C20H24O9	447.107	--	--	--	--	--	--	HMDB0041508	Organic compounds	Phenylpropanoids and polyketides	Coumarins and derivatives	Furanocoumarins
pos_13254	Americanin B	C27H24O9	457.128	--	--	--	--	--	--	HMDB0037338	Organic compounds	Organoheterocyclic compounds	Benzodioxanes	Phenylbenzodioxanes
pos_13255	Genistein 7-O-apiosyl-(1->6)-glucoside	C26H28O14	565.171	--	--	LMPK12050175	Polyketides [PK]	Flavonoids [PK12]	Isoflavonoids [PK1205]	--	--	--	--	--
pos_13257	6''-p-Coumaroylprunin	C30H28O12	622.192	--	--	--	--	--	--	HMDB0037583	Organic compounds	Phenylpropanoids and polyketides	Flavonoids	Flavonoid glycosides
pos_13259	5,6,7,8-Tetrahydromethanopterin	C30H45N6O16P	815.198	C01217	Folate biosynthesis(ko00790);Metabolic pathways(ko01100);Carbon metabolism(ko01200);Biosynthesis of cofactors(ko01240)	--	--	--	--	HMDB0060403	Organic compounds	Organic oxygen compounds	Organooxygen compounds	Carbohydrates and carbohydrate conjugates
pos_13260	PC(LTE4/18:3(9Z,12Z,15Z))	C49H83N2O11PS	921.54	--	--	--	--	--	--	HMDB0286761	--	--	--	--
pos_13276	(6Z,9Z,12Z,15Z,18Z)-Tetracosapentaenoyl-CoA	C45H72N7O17P3S	1107.39	C16172	Biosynthesis of unsaturated fatty acids(ko01040);Metabolic pathways(ko01100);Fatty acid metabolism(ko01212)	--	--	--	--	--	--	--	--	--
pos_13280	Cassine	C18H35NO2	298.274	C10136	--	--	--	--	--	--	--	--	--	--
pos_13283	Cholesterol	C27H46O	387.337	C00187	Steroid biosynthesis(ko00100);Primary bile acid biosynthesis(ko00120);Steroid hormone biosynthesis(ko00140);Insect hormone biosynthesis(ko00981);Metabolic pathways(ko01100);Ovarian steroidogenesis(ko04913);Aldosterone synthesis and secretion(ko04925);Cortisol synthesis and secretion(ko04927);Cushing syndrome(ko04934);Fat digestion and absorption(ko04975);Bile secretion(ko04976);Vitamin digestion …	LMST01010001	Sterol Lipids [ST]	Sterols [ST01]	Cholesterol and derivatives [ST0101]	HMDB0000067	Organic compounds	Lipids and lipid-like molecules	Steroids and steroid derivatives	Cholestane steroids
pos_13289	Angiotensin II	C50H71N13O12	1063.62	C02135	Renin-angiotensin system(ko04614);Renin secretion(ko04924);Coronavirus disease - COVID-19(ko05171);Diabetic cardiomyopathy(ko05415)	--	--	--	--	HMDB0001035	Organic compounds	Organic acids and derivatives	Carboxylic acids and derivatives	Amino acids, peptides, and analogues
pos_13297	cis-p-Coumaric acid 4-[apiosyl-(1->2)-glucoside]	C20H26O12	497.106	--	--	--	--	--	--	HMDB0037088	Organic compounds	Organic oxygen compounds	Organooxygen compounds	Carbohydrates and carbohydrate conjugates
pos_13298	Glycerol glutamate	C8H13NO7	488.173	--	--	--	--	--	--	HMDB0252840	Organic compounds	Organic acids and derivatives	Carboxylic acids and derivatives	Amino acids, peptides, and analogues
pos_13299	Cefluprenam	C20H25FN8O6S2	557.144	--	--	--	--	--	--	HMDB0249765	Organic compounds	Organoheterocyclic compounds	Lactams	Beta lactams
pos_1330	S-(1,2-Dicarboxyethyl)glutathione	C14H21N3O10S	388.081	--	--	--	--	--	--	HMDB0257378	Organic compounds	Organic acids and derivatives	Carboxylic acids and derivatives	Amino acids, peptides, and analogues
pos_13300	PA(2:0/20:5(6E,8Z,11Z,14Z,17Z)-OH(5))	C25H39O9P	556.275	--	--	--	--	--	--	HMDB0266551	--	--	--	--
pos_13308	I-AB-Meca	C18H20IN7O4	1051.13	--	--	--	--	--	--	HMDB0253315	--	--	--	--
pos_1331	MG(20:5(7Z,9Z,11E,13E,17Z)-3OH(5,6,15)/0:0/0:0)	C23H36O7	389.235	--	--	--	--	--	--	HMDB0260498	--	--	--	--
pos_13325	Phenmetrazine	C11H15NO	178.123	C07432	--	--	--	--	--	HMDB0014968	Organic compounds	Organoheterocyclic compounds	Oxazinanes	Morpholines
pos_13327	Vanillyl octanamide	C16H25NO3	244.17	--	--	--	--	--	--	HMDB0302471	Organic compounds	Benzenoids	Phenols	Methoxyphenols
pos_13328	9,10-Dihydro-2,3,5,7-Phenanthrenetetrol	C14H12O4	245.081	--	--	--	--	--	--	HMDB0039430	Organic compounds	Benzenoids	Phenanthrenes and derivatives	Hydrophenanthrenes
pos_13331	Avocadene	C17H34O3	304.284	--	--	LMFA05000639	Fatty Acyls [FA]	Fatty alcohols [FA05]	--	HMDB0031042	Organic compounds	Lipids and lipid-like molecules	Fatty Acyls	Fatty alcohols
pos_13332	Gentiopicroside	C16H20O9	356.109	C09782	--	--	--	--	--	HMDB0252696	Organic compounds	Organic oxygen compounds	Organooxygen compounds	Carbohydrates and carbohydrate conjugates
pos_13333	15(S)-Hydroxyeicosatrienoic acid	C20H34O3	364.285	--	--	--	--	--	--	HMDB0005045	Organic compounds	Lipids and lipid-like molecules	Fatty Acyls	Eicosanoids
pos_13337	Thr Lys Val Val	C20H39N5O6	446.294	--	--	--	--	--	--	--	--	--	--	--
pos_13339	Primary fluorescent chlorophyll catabolite	C35H40N4O7	629.294	C18098	Porphyrin metabolism(ko00860)	--	--	--	--	--	--	--	--	--
pos_13345	Bis-gamma-glutamylcystine	C16H26N4O10S2	1014.25	C03646	Glutathione metabolism(ko00480);Metabolic pathways(ko01100)	--	--	--	--	HMDB0038458	Organic compounds	Organic acids and derivatives	Carboxylic acids and derivatives	Amino acids, peptides, and analogues
pos_13352	N-(5'-Phospho-D-1'-ribulosylformimino)-5-amino-1-(5''-phospho-D-ribosyl)-4-imidazolecarboxamide	C15H25N5O15P2	1177.16	C04916	Histidine metabolism(ko00340);Metabolic pathways(ko01100);Biosynthesis of amino acids(ko01230)	--	--	--	--	HMDB0012278	Organic compounds	Nucleosides, nucleotides, and analogues	Imidazole ribonucleosides and ribonucleotides	1-ribosyl-imidazolecarboxamides
pos_13353	1,2,3-Trimethylbenzene	C9H12	121.101	C14518	--	--	--	--	--	--	--	--	--	--
pos_13354	Albuterol	C13H21NO3	222.149	--	--	--	--	--	--	HMDB0001937	Organic compounds	Benzenoids	Benzene and substituted derivatives	Benzyl alcohols
pos_13356	ethyl 7E-tetradecenoate	C16H30O2	254.176	--	--	LMFA07010491	Fatty Acyls [FA]	Fatty esters [FA07]	Short fatty esters [FA0710]	--	--	--	--	--
pos_13357	Knightinol	C17H23NO3	290.176	C10859	--	--	--	--	--	--	--	--	--	--
pos_13359	(2S,3S)-2-(2,4-Difluorophenyl)-3-methylsulfonyl-1-(1,2,4-triazol-1-yl)butan-2-ol	C13H15F2N3O3S	296.068	--	--	--	--	--	--	HMDB0252676	Organic compounds	Benzenoids	Benzene and substituted derivatives	Phenylpropanes
pos_1336	Kanamycin	C18H36N4O11	449.227	C00304	--	--	--	--	--	HMDB0015303	Organic compounds	Organic oxygen compounds	Organooxygen compounds	Carbohydrates and carbohydrate conjugates
pos_13362	Quetiapine	C21H25N3O2S	401.2	C07397	--	--	--	--	--	HMDB0005021	Organic compounds	Organoheterocyclic compounds	Benzothiazepines	Dibenzothiazepines
pos_13365	Sarcodon scabrosus Depsipeptide	C23H39N3O8	524.237	--	--	--	--	--	--	HMDB0041421	Organic compounds	Organic acids and derivatives	Peptidomimetics	Depsipeptides
pos_1337	Azlocillin	C20H23N5O6S	500.101	C06839	--	--	--	--	--	HMDB0015194	Organic compounds	Organic acids and derivatives	Carboxylic acids and derivatives	Amino acids, peptides, and analogues
pos_13371	Amygdalin	C20H27NO11	953.289	C08325	Metabolic pathways(ko01100)	--	--	--	--	HMDB0035030	Organic compounds	Organic oxygen compounds	Organooxygen compounds	Carbohydrates and carbohydrate conjugates
pos_1338	Apigenin 7-[rhamnosyl-(1->2)-galacturonide]	C27H28O15	557.126	--	--	--	--	--	--	HMDB0038847	Organic compounds	Phenylpropanoids and polyketides	Flavonoids	Flavonoid glycosides
pos_13381	9-(3-Imidazol-1-yl-2,6,6-trimethylcyclohexen-1-yl)-3,7-dimethylnona-2,4,6,8-tetraenoic acid	C23H30N2O2	331.217	--	--	--	--	--	--	HMDB0260384	Organic compounds	Lipids and lipid-like molecules	Prenol lipids	Retinoids
pos_13386	Etoposide	C29H32O13	588.186	C01576	Bile secretion(ko04976)	--	--	--	--	HMDB0014911	Organic compounds	Organoheterocyclic compounds	Tetrahydroisoquinolines	--
pos_13387	Peonidin acetyl 3,5-diglucoside	C30H35O17+	632.178	--	--	LMPK12010248	Polyketides [PK]	Flavonoids [PK12]	Anthocyanidins [PK1201]	HMDB0301895	Organic compounds	Phenylpropanoids and polyketides	Flavonoids	Flavonoid glycosides
pos_13393	PGP(i-24:0/PGF2alpha)	C50H94O16P2	1054.63	--	--	--	--	--	--	HMDB0275956	--	--	--	--
pos_13400	UDP-2,6-dideoxy-2-acetamidino-beta-L-galactose	C17H28N4O15P2	1181.17	C22270	Metabolic pathways(ko01100);Biosynthesis of nucleotide sugars(ko01250)	--	--	--	--	--	--	--	--	--
pos_13405	N-[4-[Acetyl(3-aminopropyl)amino]butyl]-N-(3-aminopropyl)acetamide	C14H30N4O2	287.249	--	--	--	--	--	--	HMDB0260383	Organic compounds	Organic acids and derivatives	Carboxylic acids and derivatives	Carboxylic acid derivatives
pos_13409	Defibrotide	C20H21N4O6P	467.113	--	--	--	--	--	--	HMDB0259562	Organic compounds	Organic acids and derivatives	Organic phosphoric acids and derivatives	Phosphate esters
pos_1341	2-(Hydroxymethyl)-4-oxobutanoate	C5H8O4	97.0288	C04106	Vitamin B6 metabolism(ko00750)	--	--	--	--	--	--	--	--	--
pos_13412	hypocrellin a	C30H26O10	511.139	--	--	--	--	--	--	HMDB0253310	Organic compounds	Benzenoids	Perylenequinones	--
pos_13413	Proanthocyanidin A2	C30H24O12	559.124	C10237	--	--	--	--	--	HMDB0037655	Organic compounds	Phenylpropanoids and polyketides	Flavonoids	Biflavonoids and polyflavonoids
pos_13416	OPC6-CoA	C37H60N7O18P3S	998.3	C16331	alpha-Linolenic acid metabolism(ko00592);Metabolic pathways(ko01100)	--	--	--	--	HMDB0011114	Organic compounds	Lipids and lipid-like molecules	Fatty Acyls	Fatty acyl thioesters
pos_13417	Ezetimibe-glucuronide	C30H29F2NO9	1193.36	--	--	--	--	--	--	HMDB0252149	Organic compounds	Organic oxygen compounds	Organooxygen compounds	Carbohydrates and carbohydrate conjugates
pos_13418	5,6,7,8-Tetrahydro-2,4-dimethylquinoline	C11H15N	162.128	--	--	--	--	--	--	HMDB0029708	Organic compounds	Organoheterocyclic compounds	Quinolines and derivatives	Hydroquinolines
pos_1342	4,5-Dimethyloxazole	C5H7NO	136.014	--	--	--	--	--	--	HMDB0032970	Organic compounds	Organoheterocyclic compounds	Azoles	Oxazoles
pos_13420	N-Propylamphetamine	C12H19N	177.15	--	--	--	--	--	--	HMDB0255237	Organic compounds	Benzenoids	Benzene and substituted derivatives	Phenethylamines
pos_1343	2-Decarboxybetanin	C23H27N2O11+	1015.35	--	--	--	--	--	--	HMDB0036378	Organic compounds	Organic oxygen compounds	Organooxygen compounds	Carbohydrates and carbohydrate conjugates
pos_13432	Tetrahydrosarcinapterin	C35H52N7O19P	870.256	C18802	Folate biosynthesis(ko00790);Metabolic pathways(ko01100);Carbon metabolism(ko01200);Biosynthesis of cofactors(ko01240)	--	--	--	--	--	--	--	--	--
pos_13445	Diosbulbinoside D	C25H30O11	545.145	--	--	--	--	--	--	HMDB0030084	Organic compounds	Organoheterocyclic compounds	Naphthopyrans	--
pos_13453	Lappaol B	C31H34O9	1139.4	C17685	--	--	--	--	--	HMDB0302315	Organic compounds	Phenylpropanoids and polyketides	2-arylbenzofuran flavonoids	--
pos_1346	4-Aminophenol	C6H7NO	110.061	C02372	--	--	--	--	--	HMDB0001169	Organic compounds	Benzenoids	Benzene and substituted derivatives	Aniline and substituted anilines
pos_13460	Physalin E acetate	C30H34O12	1173.41	--	--	--	--	--	--	HMDB0031878	Organic compounds	Organic acids and derivatives	Carboxylic acids and derivatives	Amino acids, peptides, and analogues
pos_13464	Costunolide	C15H20O2	274.181	C09382	--	--	--	--	--	HMDB0036688	Organic compounds	Lipids and lipid-like molecules	Prenol lipids	Terpene lactones
pos_13471	THYMOPENTIN	C30H49N9O9	718.324	--	--	--	--	--	--	HMDB0259057	Organic compounds	Organic acids and derivatives	Carboxylic acids and derivatives	Amino acids, peptides, and analogues
pos_13472	Azadirachtin	C35H44O16	720.283	C08748	--	--	--	--	--	HMDB0248760	Organic compounds	Lipids and lipid-like molecules	Prenol lipids	Diterpenoids
pos_13481	dTDP-3-methyl-4-oxo-2,6-dideoxy-L-allose	C17H26N2O14P2	1111.15	C11915	Polyketide sugar unit biosynthesis(ko00523);Metabolic pathways(ko01100);Biosynthesis of nucleotide sugars(ko01250)	--	--	--	--	--	--	--	--	--
pos_13488	Pegvaliase	C15H30N2O5	301.212	--	--	--	--	--	--	HMDB0256204	Organic compounds	Organic acids and derivatives	Carboxylic acids and derivatives	Amino acids, peptides, and analogues
pos_13489	Sphingofungin E	C21H39NO7	418.28	--	--	LMSP01080065	Sphingolipids [SP]	Sphingoid bases [SP01]	Sphingoid base analogs [SP0108]	--	--	--	--	--
pos_13499	Desmopressin	C46H64N14O12S2	1107.39	C06944	--	--	--	--	--	HMDB0014260	Organic compounds	Organic acids and derivatives	Carboxylic acids and derivatives	Amino acids, peptides, and analogues
pos_13501	(E)-1-(but-3-yn-1-yl)-4-(pent-2-en-4-yn-1-yl)octahydro-2H-quinolizine	C18H25N	256.205	--	--	--	--	--	--	--	--	--	--	--
pos_13502	(3S,4S,6R,7S)-1,10-Bisaboladiene-3,4-diol	C15H26O2	280.222	--	--	--	--	--	--	HMDB0031383	Organic compounds	Lipids and lipid-like molecules	Prenol lipids	Sesquiterpenoids
pos_13506	Mirogabalin	C12H19NO2	436.316	--	--	--	--	--	--	HMDB0254752	Organic compounds	Organic acids and derivatives	Carboxylic acids and derivatives	Amino acids, peptides, and analogues
pos_13509	DG(12:0/20:4(8Z,11Z,14Z,17Z)-2OH(5S,6R)/0:0)	C35H60O7	557.427	--	--	--	--	--	--	HMDB0294761	--	--	--	--
pos_1351	Styrene-cis-2,3-dihydrodiol	C8H10O2	121.064	C07084	Metabolic pathways(ko01100)	--	--	--	--	--	--	--	--	--
pos_13515	Bms-707035	C17H19FN4O5S	859.178	--	--	--	--	--	--	HMDB0249320	Organic compounds	Organoheterocyclic compounds	Diazines	Pyrimidines and pyrimidine derivatives
pos_13522	2,6,6-Trimethyl-1-cyclohexen-1-acetaldehyde	C11H18O	167.144	--	--	--	--	--	--	HMDB0032540	Organic compounds	Organic oxygen compounds	Organooxygen compounds	Carbonyl compounds
pos_13523	THURFYL NICOTINATE	C11H13NO3	172.076	--	--	--	--	--	--	HMDB0259050	Organic compounds	Organoheterocyclic compounds	Pyridines and derivatives	Pyridinecarboxylic acids and derivatives
pos_13524	Laudanosine	C21H27NO4	358.201	C09558	--	--	--	--	--	HMDB0030213	Organic compounds	Organoheterocyclic compounds	Isoquinolines and derivatives	Benzylisoquinolines
pos_13529	Aclacinomycin A zwitterion	C42H53NO15	794.315	--	--	--	--	--	--	HMDB0247943	Organic compounds	Phenylpropanoids and polyketides	Anthracyclines	--
pos_13531	4-Methylaminobutyrate	C5H11NO2	252.185	C15987	Nicotinate and nicotinamide metabolism(ko00760);Metabolic pathways(ko01100)	--	--	--	--	--	--	--	--	--
pos_13534	Tetraxetan	C16H28N4O8	443.156	--	--	--	--	--	--	HMDB0251592	Organic compounds	Organic acids and derivatives	Carboxylic acids and derivatives	Tetracarboxylic acids and derivatives
pos_13537	Hydroxymethylbilane	C40H46N4O17	854.259	C01024	Porphyrin metabolism(ko00860);Metabolic pathways(ko01100);Biosynthesis of cofactors(ko01240)	--	--	--	--	HMDB0001137	Organic compounds	Organoheterocyclic compounds	Tetrapyrroles and derivatives	--
pos_13547	6'-Dehydro-6'-oxoparomamine	C12H23N3O7	286.136	C17583	Neomycin, kanamycin and gentamicin biosynthesis(ko00524)	--	--	--	--	--	--	--	--	--
pos_1355	(3S)-3,6-Diaminohexanoate	C6H14N2O2	147.113	C01142	Lysine degradation(ko00310);Metabolic pathways(ko01100)	--	--	--	--	HMDB0012114	Organic compounds	Organic acids and derivatives	Carboxylic acids and derivatives	Amino acids, peptides, and analogues
pos_13554	Pyrafoline D	C23H25NO2	330.181	--	--	--	--	--	--	HMDB0038828	Organic compounds	Organoheterocyclic compounds	Indoles and derivatives	Carbazoles
pos_13555	(2R,3R)-2-Benzhydryl-N-[(2-methoxyphenyl)methyl]-1-azabicyclo[2.2.2]octan-3-amine	C28H32N2O	395.255	--	--	--	--	--	--	HMDB0242571	Organic compounds	Benzenoids	Benzene and substituted derivatives	Diphenylmethanes
pos_13556	Olamufloxacin	C20H23FN4O3	428.204	--	--	--	--	--	--	HMDB0255928	Organic compounds	Organoheterocyclic compounds	Quinolines and derivatives	Quinoline carboxylic acids
pos_13559	Isolariciresinol 9'-O-alpha-L-arabinofuranoside	C25H32O10	531.165	--	--	--	--	--	--	HMDB0032906	Organic compounds	Lignans, neolignans and related compounds	Lignan glycosides	--
pos_13566	Senktide	C40H55N7O11S	880.326	--	--	--	--	--	--	HMDB0258234	Organic compounds	Organic acids and derivatives	Carboxylic acids and derivatives	Amino acids, peptides, and analogues
pos_13574	Tabtoxin	C11H19N3O6	328.095	C20917	Monobactam biosynthesis(ko00261)	--	--	--	--	--	--	--	--	--
pos_13577	Edotecarin	C29H28N4O11	626.204	--	--	--	--	--	--	HMDB0251702	Organic compounds	Benzenoids	Phenol ethers	Anisoles
pos_13587	Calicheamicin T0	C24H28N2O9S3	1191.19	C21338	Metabolic pathways(ko01100)	--	--	--	--	--	--	--	--	--
pos_13597	N-Dodecylsarcosinate	C15H31NO2	222.222	--	--	--	--	--	--	HMDB0255129	Organic compounds	Organic acids and derivatives	Carboxylic acids and derivatives	Amino acids, peptides, and analogues
pos_13601	1-[(2R,4S,5S)-5-[Difluoro(hydroxy)methyl]-4-hydroxyoxolan-2-yl]pyrimidine-2,4-dione	C9H10F2N2O5	282.091	--	--	--	--	--	--	HMDB0257970	Organic compounds	Organoheterocyclic compounds	Diazines	Pyrimidines and pyrimidine derivatives
pos_13602	10-alpha-methoxy-9,10-dihydrolysergol	C17H22N2O2	304.206	--	--	--	--	--	--	HMDB0060995	Organic compounds	Phenylpropanoids and polyketides	Linear 1,3-diarylpropanoids	Cinnamylphenols
pos_13603	Monacolin J acid	C19H30O5	338.209	C20854	Metabolic pathways(ko01100)	--	--	--	--	--	--	--	--	--
pos_13604	Digalacturonate	C12H18O13	370.076	C02273	Pentose and glucuronate interconversions(ko00040);Metabolic pathways(ko01100);ABC transporters(ko02010)	--	--	--	--	HMDB0039721	Organic compounds	Organic oxygen compounds	Organooxygen compounds	Carbohydrates and carbohydrate conjugates
pos_13605	Griseolic acid	C14H13N5O8	379.076	--	--	--	--	--	--	HMDB0242674	Organic compounds	Nucleosides, nucleotides, and analogues	Purine nucleosides	--
pos_13606	HPF	C26H16O6	425.1	--	--	--	--	--	--	--	--	--	--	--
pos_13609	Picrosid II, HPLC Grade	C23H28O13	513.154	--	--	--	--	--	--	HMDB0246243	Organic compounds	Phenylpropanoids and polyketides	Tannins	Hydrolyzable tannins
pos_1361	N-formylanthranilic acid	C8H7NO3	166.051	--	--	--	--	--	--	HMDB0004089	Organic compounds	Benzenoids	Benzene and substituted derivatives	Benzoic acids and derivatives
pos_13611	Phenolphthalein glucuronide	C26H22O10	517.114	--	--	--	--	--	--	HMDB0244692	Organic compounds	Organic oxygen compounds	Organooxygen compounds	Carbohydrates and carbohydrate conjugates
pos_13612	16,17-Dihydro-16alpha,17-dihydroxygibberellin A7 17-glucoside	C25H34O12	565.171	--	--	--	--	--	--	HMDB0040649	Organic compounds	Lipids and lipid-like molecules	Prenol lipids	Terpene glycosides
pos_13614	curcumin 4'-O-beta-D-gentiobiosyl 4''-O-beta-D-glucoside	C39H50O21	837.262	--	--	--	--	--	--	HMDB0304301	Organic compounds	Phenylpropanoids and polyketides	Diarylheptanoids	Linear diarylheptanoids
pos_13615	Isonicotinoyl-NADP adduct	C27H33N8O18P3	892.167	C21760	Drug metabolism - other enzymes(ko00983)	--	--	--	--	--	--	--	--	--
pos_13619	7a-Hydroxy-O-carbamoyl-deacetylcephalosporin C	C15H20N4O9S	455.106	C06569	Penicillin and cephalosporin biosynthesis(ko00311);Metabolic pathways(ko01100)	--	--	--	--	--	--	--	--	--
pos_1362	6-Acetyl-2,3-dihydro-2-(hydroxymethyl)-4(1H)-pyridinone	C8H11NO3	134.06	--	--	--	--	--	--	HMDB0035178	Organic compounds	Organoheterocyclic compounds	Pyridines and derivatives	Hydropyridines
pos_13620	1H-Pyrrole-2,5-dione, 3-(1-methyl-1h-indol-3-yl)-4-(1-methyl-6-nitro-1h-indol-3-yl)-	C22H16N4O4	439.08	--	--	--	--	--	--	HMDB0254796	Organic compounds	Organoheterocyclic compounds	Indoles and derivatives	N-alkylindoles
pos_13623	(+)-Brusatol	C26H32O11	1063.37	--	--	--	--	--	--	HMDB0243532	Organic compounds	Lipids and lipid-like molecules	Prenol lipids	Terpene lactones
pos_1363	Pyridoxaminium(1+)	C8H13N2O2+	208.061	--	--	--	--	--	--	HMDB0062696	Organic compounds	Organoheterocyclic compounds	Pyridines and derivatives	Pyridoxamines
pos_13630	3'-(2''-Galloylglucosyl)-phloroacetophenone	C21H22O13	483.108	--	--	--	--	--	--	HMDB0040622	Organic compounds	Organic oxygen compounds	Organooxygen compounds	Carbohydrates and carbohydrate conjugates
pos_13632	Kaempferol 3-O-alpha-L-(3-trans-p-coumaroyl-rhamnopyranoside)	C30H26O12	543.129	--	--	--	--	--	--	HMDB0302571	Organic compounds	Phenylpropanoids and polyketides	Flavonoids	Flavonoid glycosides
pos_13633	Epicatechin-(4beta->8)-gallocatechin	C30H26O13	595.146	--	--	--	--	--	--	HMDB0036303	Organic compounds	Phenylpropanoids and polyketides	Flavonoids	Biflavonoids and polyflavonoids
pos_13634	5-(3',4',5'-trihydroxyphenyl)-gamma-valerolactone-O-methyl-4'-O-glucuronide	C18H22O11	851.24	--	--	--	--	--	--	HMDB0060027	Organic compounds	Organic oxygen compounds	Organooxygen compounds	Carbohydrates and carbohydrate conjugates
pos_13638	10-Deoxymethynolide	C17H28O4	261.185	C11993	Metabolic pathways(ko01100)	LMPK04000034	Polyketides [PK]	Macrolides and lactone polyketides [PK04]	--	--	--	--	--	--
pos_13641	N-(R)-[2-(Hydroxyaminocarbonyl)methyl]-4-methylpentanoyl-L-t-butyl-alanyl-L-alanine, 2-aminoethyl Amide	C19H37N5O5	415.278	--	--	--	--	--	--	HMDB0258720	Organic compounds	Organic acids and derivatives	Carboxylic acids and derivatives	Amino acids, peptides, and analogues
pos_13643	2-(alpha-Hydroxypropyl)thiamine diphosphate	C15H25N4O8P2S+	525.119	C21017	Propanoate metabolism(ko00640);Metabolic pathways(ko01100)	--	--	--	--	--	--	--	--	--
pos_13645	6-O-Demethylnigerone	C31H24O10	557.144	--	--	--	--	--	--	HMDB0033497	Organic compounds	Organoheterocyclic compounds	Naphthopyrans	Naphthopyranones
pos_1365	2-Oxo-1,2-dihydroquinoline-4-carboxylate	C10H7NO3	190.05	C16715	--	--	--	--	--	--	--	--	--	--
pos_13657	Norendoxifen	C24H25NO2	342.181	--	--	--	--	--	--	HMDB0060615	Organic compounds	Phenylpropanoids and polyketides	Stilbenes	--
pos_13658	Lys Val Glu Gly	C18H33N5O7	432.242	--	--	--	--	--	--	--	--	--	--	--
pos_13660	19-Monoacetyl cincassiol A	C21H30O8	838.423	--	--	--	--	--	--	HMDB0302510	Organic compounds	Lipids and lipid-like molecules	Prenol lipids	Terpene lactones
pos_13665	N-Acetylaminooctanoic acid	C10H19NO3	184.133	--	--	--	--	--	--	HMDB0059745	Organic compounds	Organic acids and derivatives	Carboxylic acids and derivatives	Amino acids, peptides, and analogues
pos_13666	gamma-L-Glutamyl-L-cysteine	C8H14N2O5S	250.064	C00669	Glutathione metabolism(ko00480);Metabolic pathways(ko01100);Biosynthesis of cofactors(ko01240);Ferroptosis(ko04216)	--	--	--	--	HMDB0001049	Organic compounds	Organic acids and derivatives	Carboxylic acids and derivatives	Amino acids, peptides, and analogues
pos_13669	Leukotriene B4 dimethylamide	C22H37NO3	328.264	--	--	--	--	--	--	HMDB0005085	Organic compounds	Lipids and lipid-like molecules	Fatty Acyls	Fatty amides
pos_1367	3,4-Dihydroxy-L-phenylalanine	C9H11NO4	162.055	C00355	Tyrosine metabolism(ko00350);Metabolic pathways(ko01100);Dopaminergic synapse(ko04728);Prolactin signaling pathway(ko04917);Parkinson disease(ko05012);Cocaine addiction(ko05030);Amphetamine addiction(ko05031);Alcoholism(ko05034)	--	--	--	--	HMDB0000181	Organic compounds	Organic acids and derivatives	Carboxylic acids and derivatives	Amino acids, peptides, and analogues
pos_13672	NeuAc(alpha->6)GalNAc(alpha1->O)Ser	C22H37N3O16	582.214	--	--	--	--	--	--	HMDB0255554	Organic compounds	Organic oxygen compounds	Organooxygen compounds	Carbohydrates and carbohydrate conjugates
pos_13673	Patuletin 3-gentiobioside	C28H32O18	674.188	--	--	LMPK12112893	Polyketides [PK]	Flavonoids [PK12]	Flavones and Flavonols [PK1211]	HMDB0037541	Organic compounds	Phenylpropanoids and polyketides	Flavonoids	Flavonoid glycosides
pos_13678	3-[4-Hydroxy-3-(3-methyl-2-butenyl)phenyl]-2-propenal	C14H16O2	234.149	--	--	--	--	--	--	HMDB0040833	Organic compounds	Phenylpropanoids and polyketides	Cinnamaldehydes	--
pos_13680	n-acetylmuramyl-l-alanine	C14H24N2O9	387.138	--	--	--	--	--	--	HMDB0255071	Organic compounds	Organic acids and derivatives	Carboxylic acids and derivatives	Amino acids, peptides, and analogues
pos_13683	L-4-Hydroxyglutamate semialdehyde	C5H9NO4	130.05	C05938	Arginine and proline metabolism(ko00330);Metabolic pathways(ko01100)	--	--	--	--	HMDB0006556	Organic compounds	Organic acids and derivatives	Carboxylic acids and derivatives	Amino acids, peptides, and analogues
pos_13685	7Z,11Z,13E-Hexadecatrienal	C16H26O	235.205	--	--	LMFA06000226	Fatty Acyls [FA]	Fatty aldehydes [FA06]	--	--	--	--	--	--
pos_1369	3-Hydroxy-DL-kynurenine	C10H12N2O4	225.087	C02794	--	--	--	--	--	HMDB0000732	Organic compounds	Organic oxygen compounds	Organooxygen compounds	Carbonyl compounds
pos_13694	Musanolone C	C19H14O4	307.097	--	--	--	--	--	--	HMDB0037111	Organic compounds	Benzenoids	Naphthalenes	Phenylnaphthalenes
pos_13696	4-Ethyl-5-pentyloxazole	C10H17NO	352.296	--	--	--	--	--	--	HMDB0037864	Organic compounds	Organoheterocyclic compounds	Azoles	Oxazoles
pos_13698	N-Docosahexaenoyl GABA	C26H39NO3	436.273	--	--	LMFA08020105	Fatty Acyls [FA]	Fatty amides [FA08]	N-acyl amines [FA0802]	HMDB0062332	Organic compounds	Organic acids and derivatives	Carboxylic acids and derivatives	Amino acids, peptides, and analogues
pos_1370	L-Tyrosine ethyl ester	C11H15NO3	227.139	--	--	--	--	--	--	HMDB0253924	Organic compounds	Organic acids and derivatives	Carboxylic acids and derivatives	Amino acids, peptides, and analogues
pos_13700	Aurasperone E	C32H28O11	571.159	--	--	--	--	--	--	HMDB0033289	Organic compounds	Organoheterocyclic compounds	Naphthopyrans	Naphthopyranones
pos_13704	Quercetin 3-O-rhamnodiglucoside	C33H40O21	811.153	--	--	--	--	--	--	HMDB0302435	Organic compounds	Organic oxygen compounds	Organooxygen compounds	Carbonyl compounds
pos_1371	Hydroxyprolyl-Valine	C10H18N2O4	213.124	--	--	--	--	--	--	HMDB0028876	Organic compounds	Organic acids and derivatives	Carboxylic acids and derivatives	Amino acids, peptides, and analogues
pos_13713	O-(1->4)-alpha-L-Dihydrostreptosyl-streptidine 6-phosphate	C14H29N6O11P	999.311	C04767	Metabolic pathways(ko01100)	--	--	--	--	--	--	--	--	--
pos_13726	PIP(18:3(6Z,9Z,12Z)/5-iso PGF2VI)	C45H76O19P2	947.437	--	--	--	--	--	--	HMDB0279289	--	--	--	--
pos_1373	[6]-Shogaol	C17H24O3	241.155	C10494	--	--	--	--	--	--	--	--	--	--
pos_13739	1-Dodecene	C12H24	210.222	--	--	LMFA11000313	Fatty Acyls [FA]	Hydrocarbons [FA11]	--	HMDB0059874	Organic compounds	Hydrocarbons	Unsaturated hydrocarbons	Unsaturated aliphatic hydrocarbons
pos_13741	D-erythro-Sphingosine C-15	C15H31NO2	240.233	--	--	--	--	--	--	--	--	--	--	--
pos_13746	Davallialactone	C25H20O9	429.097	--	--	--	--	--	--	HMDB0250883	Organic compounds	Benzenoids	Phenols	Benzenediols
pos_13747	Empagliflozin	C23H27ClO7	415.132	C22194	--	--	--	--	--	HMDB0251778	Organic compounds	Organic oxygen compounds	Organooxygen compounds	Carbohydrates and carbohydrate conjugates
pos_13749	Ganolucidic acid B	C30H46O6	485.323	--	--	--	--	--	--	HMDB0035751	Organic compounds	Lipids and lipid-like molecules	Prenol lipids	Triterpenoids
pos_13750	17,23-Epoxy-29-hydroxy-27-norlanost-8-ene-3,15,24-trione	C29H42O5	488.333	--	--	--	--	--	--	HMDB0035113	Organic compounds	Lipids and lipid-like molecules	Prenol lipids	Triterpenoids
pos_13753	8-Demethyl-8-alpha-L-rhamnosyltetracenomycin C	C28H28O15	569.146	C20974	Metabolic pathways(ko01100)	--	--	--	--	--	--	--	--	--
pos_1376	4-Acetamidoantipyrine	C13H15N3O2	268.104	--	--	--	--	--	--	HMDB0246326	Organic compounds	Organoheterocyclic compounds	Azoles	Pyrazoles
pos_13763	Avermectin B1b aglycone	C33H46O8	1158.69	C11963	Metabolic pathways(ko01100)	--	--	--	--	--	--	--	--	--
pos_13768	DG(10:0/20:5(6E,8Z,11Z,14Z,17Z)-OH(5)/0:0)	C33H54O6	588.433	--	--	--	--	--	--	HMDB0294537	--	--	--	--
pos_13780	SM(d16:2(4E,8Z)/18:2(10E,12Z)+=O(9))	C39H71N2O7P	675.497	--	--	--	--	--	--	HMDB0290321	--	--	--	--
pos_13789	Hoduloside VIII	C46H76O18	934.536	--	--	--	--	--	--	HMDB0040660	Organic compounds	Lipids and lipid-like molecules	Prenol lipids	Triterpenoids
pos_1380	Histidylleucine	C12H20N4O3	269.162	C05010	--	--	--	--	--	HMDB0028889	Organic compounds	Organic acids and derivatives	Carboxylic acids and derivatives	Amino acids, peptides, and analogues
pos_13804	Avermectin B1a aglycone	C34H48O8	1186.7	C11979	Metabolic pathways(ko01100)	--	--	--	--	--	--	--	--	--
pos_13812	Etodolac	C17H21NO3	288.16	C06991	--	--	--	--	--	HMDB0014887	Organic compounds	Organoheterocyclic compounds	Indoles and derivatives	Indolyl carboxylic acids and derivatives
pos_13813	5a-Androst-3-en-17-one	C19H28O	290.248	--	--	LMST02020094	Sterol Lipids [ST]	Steroids [ST02]	C19 steroids (androgens) and derivatives [ST0202]	HMDB0006046	Organic compounds	Lipids and lipid-like molecules	Steroids and steroid derivatives	Androstane steroids
pos_13814	S-(3-Methylbutanoyl)-dihydrolipoamide-E	C13H25NO2S2	333.167	C15975	Valine, leucine and isoleucine degradation(ko00280);Metabolic pathways(ko01100)	--	--	--	--	HMDB0006867	Organic compounds	Lipids and lipid-like molecules	Fatty Acyls	Fatty acyl thioesters
pos_13816	N-Eicosapentaenoyl Aspartic acid	C24H35NO5	400.253	--	--	--	--	--	--	HMDB0242067	Organic compounds	Organic acids and derivatives	Carboxylic acids and derivatives	Amino acids, peptides, and analogues
pos_13818	16-phenoxy Prostaglandin F2a ethyl amide	C24H35NO5	418.263	--	--	--	--	--	--	--	--	--	--	--
pos_13826	PS(PGE2/16:0)	C42H74NO13P	796.472	--	--	--	--	--	--	HMDB0281135	--	--	--	--
pos_13837	PI(5-iso PGF2VI/22:3(10Z,13Z,16Z))	C50H85O16P	955.565	--	--	--	--	--	--	HMDB0277840	--	--	--	--
pos_13847	formyl 2E,4E,6Z-decatrienoate	C11H16O2	181.122	--	--	--	--	--	--	--	--	--	--	--
pos_13849	3alpha,20alpha,21-Trihydroxy-5beta-pregnan-11-one	C21H34O4	389.2	C05483	Steroid hormone biosynthesis(ko00140)	--	--	--	--	--	--	--	--	--
pos_13851	Carpaine	C28H50N2O4	461.37	C10135	--	--	--	--	--	HMDB0030272	Organic compounds	Phenylpropanoids and polyketides	Macrolides and analogues	--
pos_13854	2-Ketospirilloxanthin	C42H58O3	633.42	C15884	Metabolic pathways(ko01100)	--	--	--	--	--	--	--	--	--
pos_13859	Bosentan	C27H29N5O6S	1120.41	--	--	--	--	--	--	HMDB0014699	Organic compounds	Organoheterocyclic compounds	Diazines	Pyrimidines and pyrimidine derivatives
pos_1386	L-Pyridosine	C12H18N2O4	272.167	--	--	--	--	--	--	HMDB0029443	Organic compounds	Organic acids and derivatives	Carboxylic acids and derivatives	Amino acids, peptides, and analogues
pos_13861	dTDP-4-hydroxyamino-4,6-dideoxy-alpha-D-glucose	C16H27N3O15P2	1127.16	C21348	Polyketide sugar unit biosynthesis(ko00523)	--	--	--	--	--	--	--	--	--
pos_13863	2-Phenylethyl 2-furancarboxylate	C13H12O3	217.084	--	--	--	--	--	--	HMDB0037723	Organic compounds	Organoheterocyclic compounds	Furans	Furoic acid and derivatives
pos_13871	19-Norandrosterone	C18H28O2	591.383	--	--	LMST02010042	Sterol Lipids [ST]	Steroids [ST02]	C18 steroids (estrogens) and derivatives [ST0201]	HMDB0002697	Organic compounds	Lipids and lipid-like molecules	Steroids and steroid derivatives	Estrane steroids
pos_13875	PS(PGD2/20:5(5Z,8Z,11Z,14Z,17Z))	C46H72NO13P	916.434	--	--	--	--	--	--	HMDB0282800	--	--	--	--
pos_13876	N-[(5-Hydroxy-2-pyridinyl)methyl]adenosine	C16H18N6O5	413.102	--	--	--	--	--	--	HMDB0040912	Organic compounds	Nucleosides, nucleotides, and analogues	Purine nucleosides	--
pos_13878	3,5,7-Trihydroxy-4'-methoxy-8-prenylflavone 3-[rhamnosyl-(1->6)-galactoside] 7-galactoside	C39H50O20	880.329	--	--	--	--	--	--	HMDB0033395	Organic compounds	Phenylpropanoids and polyketides	Flavonoids	Flavonoid glycosides
pos_13889	Epicatechin 3-O-(4-methylgallate)	C23H20O10	457.128	--	--	--	--	--	--	HMDB0039328	Organic compounds	Phenylpropanoids and polyketides	Flavonoids	Flavans
pos_13892	Artomunoxanthentrione epoxide	C26H22O8	485.123	--	--	--	--	--	--	HMDB0040533	Organic compounds	Organoheterocyclic compounds	Benzopyrans	1-benzopyrans
pos_13893	Pyranocyanin B	C24H23O11+	529.15	--	--	--	--	--	--	HMDB0035370	Organic compounds	Phenylpropanoids and polyketides	Flavonoids	Flavonoid glycosides
pos_13895	Licorice glycoside C1	C36H38O16	691.203	--	--	LMPK12140030	Polyketides [PK]	Flavonoids [PK12]	Flavanones [PK1214]	HMDB0031995	Organic compounds	Phenylpropanoids and polyketides	Flavonoids	Flavonoid glycosides
pos_13906	4-(Cytidine 5'-diphospho)-2-C-methyl-D-erythritol	C14H25N3O14P2	1065.11	C11435	Terpenoid backbone biosynthesis(ko00900);Metabolic pathways(ko01100)	--	--	--	--	HMDB0304166	Organic compounds	Nucleosides, nucleotides, and analogues	Pyrimidine nucleotides	Pyrimidine ribonucleotides
pos_13912	CDP-DG(a-17:0/a-25:0)	C54H101N3O15P2	1116.67	--	--	--	--	--	--	HMDB0116103	Organic compounds	Lipids and lipid-like molecules	Glycerophospholipids	CDP-glycerols
pos_13917	Ultram	C16H25NO2	246.185	--	--	--	--	--	--	HMDB0259401	Organic compounds	Benzenoids	Phenol ethers	Anisoles
pos_13920	Pregnanediol	C21H36O2	321.285	C05484	Steroid hormone biosynthesis(ko00140);Metabolic pathways(ko01100)	LMST02030202	Sterol Lipids [ST]	Steroids [ST02]	C21 steroids (gluco/mineralocorticoids, progestogins) and derivatives [ST0203]	HMDB0004025	Organic compounds	Lipids and lipid-like molecules	Steroids and steroid derivatives	Pregnane steroids
pos_13922	Moperone	C22H26FNO2	338.193	--	--	--	--	--	--	HMDB0254877	Organic compounds	Organic oxygen compounds	Organooxygen compounds	Carbonyl compounds
pos_13925	Pirenzepine	C19H21N5O2	352.176	C07508	--	--	--	--	--	HMDB0014808	Organic compounds	Organoheterocyclic compounds	Benzodiazepines	1,4-benzodiazepines
pos_13929	Biochanin A 7-(6-methylmalonylglucoside)	C26H26O13	588.18	--	--	--	--	--	--	HMDB0030641	Organic compounds	Phenylpropanoids and polyketides	Isoflavonoids	Isoflavonoid O-glycosides
pos_13930	Linarin	C28H32O14	615.181	--	--	LMPK12110449	Polyketides [PK]	Flavonoids [PK12]	Flavones and Flavonols [PK1211]	HMDB0254097	Organic compounds	Organic oxygen compounds	Organooxygen compounds	Ethers
pos_13933	5'-Butyrylphosphoinosine	C14H19N4O9P	859.173	C06435	Purine metabolism(ko00230)	--	--	--	--	--	--	--	--	--
pos_13939	6-Phenylundecane	C17H28	274.253	--	--	--	--	--	--	HMDB0061857	Organic compounds	Benzenoids	Benzene and substituted derivatives	--
pos_13941	3beta,5beta-Ketodiol	C27H44O3	416.336	--	--	--	--	--	--	--	--	--	--	--
pos_13943	Alfaprostolum	C24H38O5	448.31	--	--	--	--	--	--	HMDB0248132	Organic compounds	Lipids and lipid-like molecules	Fatty Acyls	Fatty acid esters
pos_13945	N-Docosahexaenoyl Tryptophan	C33H42N2O3	556.36	--	--	--	--	--	--	HMDB0242023	--	--	--	--
pos_13949	gamma-L-Glutamyl-S-(hercyn-2-yl)-L-cysteine S-oxide	C17H28N5O8S+	963.295	C20995	Histidine metabolism(ko00340);Metabolic pathways(ko01100)	--	--	--	--	--	--	--	--	--
pos_13959	Torulene	C40H54	1086.87	C08613	Metabolic pathways(ko01100)	LMPR01070088	Prenol Lipids [PR]	Isoprenoids [PR01]	C40 isoprenoids (tetraterpenes) [PR0107]	HMDB0304501	Organic compounds	Lipids and lipid-like molecules	Prenol lipids	Tetraterpenoids
pos_13963	PI(18:0/20:4(7E,9E,11Z,13E)-3OH(5S,6R,15S))	C47H83O16P	935.545	--	--	--	--	--	--	HMDB0276380	--	--	--	--
pos_13967	4-Deoxyannoreticuin	C35H64O6	1161.95	--	--	--	--	--	--	HMDB0033165	Organic compounds	Lipids and lipid-like molecules	Fatty Acyls	Fatty alcohols
pos_1397	N-(1-Deoxy-1-fructosyl)tyrosine	C15H21NO8	326.124	--	--	--	--	--	--	HMDB0037845	Organic compounds	Organic acids and derivatives	Carboxylic acids and derivatives	Amino acids, peptides, and analogues
pos_13970	Ciclopirox	C12H17NO2	172.113	--	--	--	--	--	--	HMDB0015319	Organic compounds	Organoheterocyclic compounds	Pyridines and derivatives	Hydropyridines
pos_13971	didemethylmethadone(EMDP)	C19H21N	264.175	--	--	--	--	--	--	--	--	--	--	--
pos_13972	(-)-Bremazocine	C20H29NO2	280.207	--	--	--	--	--	--	HMDB0242204	Organic compounds	Alkaloids and derivatives	6,7-benzomorphans	4-hydroxy-6,7-benzomorphans
pos_13981	Hydrocinnamic acid	C9H10O2	115.054	--	--	--	--	--	--	HMDB0000764	Organic compounds	Phenylpropanoids and polyketides	Phenylpropanoic acids	--
pos_13983	5-Phenyl-1,3-pentadiyne	C11H8	163.056	C17717	--	--	--	--	--	HMDB0032948	Organic compounds	Benzenoids	Benzene and substituted derivatives	--
pos_13985	(Z)-3-(1-Butenyl)-1H-2-benzopyran-1-one	C13H12O2	165.07	--	--	--	--	--	--	HMDB0030646	Organic compounds	Phenylpropanoids and polyketides	Isocoumarins and derivatives	--
pos_13990	thienylcyclohexylpiperidine	C15H23NS	250.161	--	--	--	--	--	--	HMDB0258991	Organic compounds	Organic nitrogen compounds	Organonitrogen compounds	Amines
pos_13991	Juvenile hormone III	C16H26O3	308.238	C09694	Insect hormone biosynthesis(ko00981)	LMPR0103010004	Prenol Lipids [PR]	Isoprenoids [PR01]	C15 isoprenoids (sesquiterpenes) [PR0103]	--	--	--	--	--
pos_13994	Nonyl acridine	C22H27N	306.221	--	--	--	--	--	--	HMDB0255711	Organic compounds	Organoheterocyclic compounds	Quinolines and derivatives	Benzoquinolines
pos_14005	Cholylcitrulline	C30H51N3O7	604.333	--	--	--	--	--	--	HMDB0242383	--	--	--	--
pos_14009	Ginsenoyne J	C17H26O	269.183	--	--	--	--	--	--	HMDB0040373	Organic compounds	Lipids and lipid-like molecules	Fatty Acyls	Fatty alcohols
pos_1401	Bis(2,5-dihydroxypyrrol-1-yl) octanedioate	C16H20N2O8	369.13	--	--	--	--	--	--	HMDB0260390	Organic compounds	Organoheterocyclic compounds	Pyrroles	Substituted pyrroles
pos_14027	Avermectin A1a aglycone	C35H50O8	1197.71	C11980	Metabolic pathways(ko01100)	--	--	--	--	--	--	--	--	--
pos_14028	DG(18:1(12Z)-2OH(9,10)/14:0/0:0)	C35H66O7	1197.96	--	--	--	--	--	--	HMDB0295138	--	--	--	--
pos_1403	(1S,2S,4R,5S,7S)-2,5,7-Fenchanetriol 2-O-b-D-glucoside	C16H28O8	387.14	--	--	--	--	--	--	HMDB0033219	Organic compounds	Lipids and lipid-like molecules	Prenol lipids	Terpene glycosides
pos_14035	AG 85 (pharmaceutical)	C27H22N4O3S	965.289	--	--	--	--	--	--	HMDB0244691	Organic compounds	Benzenoids	Benzene and substituted derivatives	Benzenesulfonamides
pos_14053	ent-16b,19-Kauranediol 19-acetate	C22H36O3	366.297	--	--	--	--	--	--	HMDB0036801	Organic compounds	Lipids and lipid-like molecules	Prenol lipids	Diterpenoids
pos_14056	Maduropeptin chromophore	C40H43ClN2O12	796.297	C21292	Metabolic pathways(ko01100)	--	--	--	--	--	--	--	--	--
pos_14058	Caprylic Acid (Octanoic Acid)	C8H16O2	109.101	--	--	--	--	--	--	--	--	--	--	--
pos_14064	Spermidine	C7H19N3	329.28	C00315	Arginine and proline metabolism(ko00330);beta-Alanine metabolism(ko00410);Glutathione metabolism(ko00480);Metabolic pathways(ko01100);ABC transporters(ko02010);Bile secretion(ko04976)	--	--	--	--	HMDB0001257	Organic compounds	Organic nitrogen compounds	Organonitrogen compounds	Amines
pos_14067	Riboflavin cyclic-4',5'-phosphate	C17H19N4O8P	461.087	C16071	--	--	--	--	--	HMDB0059614	Organic compounds	Organoheterocyclic compounds	Pteridines and derivatives	Alloxazines and isoalloxazines
pos_14068	Prephenate	C10H10O6	470.132	C00254	Phenylalanine, tyrosine and tryptophan biosynthesis(ko00400);Metabolic pathways(ko01100);Biosynthesis of amino acids(ko01230);Biosynthesis of cofactors(ko01240)	--	--	--	--	HMDB0012283	Organic compounds	Organic acids and derivatives	Keto acids and derivatives	Gamma-keto acids and derivatives
pos_14070	Triletide	C27H31N5O5	505.255	--	--	--	--	--	--	HMDB0259226	Organic compounds	Organic acids and derivatives	Carboxylic acids and derivatives	Amino acids, peptides, and analogues
pos_14072	Edulisin I	C28H26O8	513.154	--	--	--	--	--	--	HMDB0030594	Organic compounds	Phenylpropanoids and polyketides	Coumarins and derivatives	Furanocoumarins
pos_14075	Pyranocyanin A	C30H33O15+	675.207	--	--	--	--	--	--	HMDB0035420	Organic compounds	Phenylpropanoids and polyketides	Flavonoids	Flavonoid glycosides
pos_14076	(S)-Scoulerine	C19H21NO4	677.282	C02106	Metabolic pathways(ko01100)	--	--	--	--	HMDB0304001	Organic compounds	Alkaloids and derivatives	Protoberberine alkaloids and derivatives	--
pos_14079	3'-Ketolactose	C12H20O11	703.191	--	--	--	--	--	--	HMDB0001030	Organic compounds	Organic oxygen compounds	Organooxygen compounds	Carbohydrates and carbohydrate conjugates
pos_14082	(3E,5Z)-1,3,5-Heptatriene	C7H10	95.0858	--	--	--	--	--	--	HMDB0061889	Organic compounds	Hydrocarbons	Unsaturated hydrocarbons	Olefins
pos_14087	2',2'-Difluorodeoxyuridine	C9H10F2N2O5	282.09	--	--	--	--	--	--	HMDB0060727	Organic compounds	Nucleosides, nucleotides, and analogues	Pyrimidine nucleosides	Pyrimidine 2'-deoxyribonucleosides
pos_14089	PI(22:3(10Z,13Z,16Z)/PGE2)	C52H87O16P	1040.61	--	--	--	--	--	--	HMDB0277819	--	--	--	--
pos_14091	Physalin L	C28H32O10	1074.43	--	--	--	--	--	--	HMDB0034341	Organic compounds	Organic oxygen compounds	Organooxygen compounds	Carbonyl compounds
pos_14095	Palmitic amide	C16H33NO	256.264	--	--	--	--	--	--	HMDB0012273	Organic compounds	Lipids and lipid-like molecules	Fatty Acyls	Fatty amides
pos_14113	2-butyl-6-pentylpiperidine	C14H29N	212.237	--	--	--	--	--	--	--	--	--	--	--
pos_14126	DG(22:6(4Z,8Z,10Z,13Z,16Z,19Z)-OH(7)/16:0/0:0)	C41H68O6	674.532	--	--	--	--	--	--	HMDB0295556	--	--	--	--
pos_14127	CDP-DG(i-14:0/20:5(7Z,9Z,11E,13E,17Z)-3OH(5,6,15))	C46H75N3O18P2	1058.43	--	--	--	--	--	--	HMDB0293536	--	--	--	--
pos_14128	Scopoletin	C10H8O4	210.076	C01752	--	--	--	--	--	HMDB0034344	Organic compounds	Phenylpropanoids and polyketides	Coumarins and derivatives	Hydroxycoumarins
pos_1413	Asp Trp Glu	C20H24N4O8	449.167	--	--	--	--	--	--	--	--	--	--	--
pos_14130	Porphobilinogen	C10H14N2O4	227.103	C00931	Porphyrin metabolism(ko00860);Metabolic pathways(ko01100);Biosynthesis of cofactors(ko01240)	--	--	--	--	HMDB0000245	Organic compounds	Organic nitrogen compounds	Organonitrogen compounds	Amines
pos_14138	Trideca-5,7,9-trienoylcarnitine	C20H33NO4	393.275	--	--	--	--	--	--	HMDB0241340	Organic compounds	Lipids and lipid-like molecules	Fatty Acyls	Fatty acid esters
pos_14145	(1'S)-Averantin	C20H20O7	762.275	C20499	Metabolic pathways(ko01100)	--	--	--	--	--	--	--	--	--
pos_14147	Quercetin 3-(6''-sinapoylsophorotrioside)	C44H50O26	977.251	--	--	--	--	--	--	HMDB0041267	Organic compounds	Phenylpropanoids and polyketides	Flavonoids	Flavonoid glycosides
pos_14150	Nocardicin C	C23H26N4O8	1011.34	C17351	Monobactam biosynthesis(ko00261);Metabolic pathways(ko01100)	--	--	--	--	--	--	--	--	--
pos_14157	(2E)-Octadecenoyl-CoA	C39H68N7O17P3S	1049.36	C16218	Fatty acid metabolism(ko01212)	LMFA07050385	Fatty Acyls [FA]	Fatty esters [FA07]	Fatty acyl CoAs [FA0705]	HMDB0006529	Organic compounds	Organic oxygen compounds	Organooxygen compounds	Carbohydrates and carbohydrate conjugates
pos_14161	Lysozyme	C8H15NOS2	170.045	--	--	--	--	--	--	HMDB0304823	Organic compounds	Organoheterocyclic compounds	Dithiolanes	Lipoamides
pos_14165	L-Arogenate	C10H13NO5	245.114	C00826	Phenylalanine, tyrosine and tryptophan biosynthesis(ko00400);Metabolic pathways(ko01100);Biosynthesis of amino acids(ko01230)	--	--	--	--	HMDB0304400	Organic compounds	Organic acids and derivatives	Carboxylic acids and derivatives	Amino acids, peptides, and analogues
pos_14169	Ergosterol	C28H44O	435.312	C01694	Steroid biosynthesis(ko00100);Metabolic pathways(ko01100)	LMST01030093	Sterol Lipids [ST]	Sterols [ST01]	Ergosterols and C24-methyl derivatives [ST0103]	HMDB0000878	Organic compounds	Lipids and lipid-like molecules	Steroids and steroid derivatives	Ergostane steroids
pos_14173	3-Methylthymidine	C11H16N2O5	279.094	--	--	--	--	--	--	HMDB0245937	Organic compounds	Nucleosides, nucleotides, and analogues	Pyrimidine nucleosides	Pyrimidine 2'-deoxyribonucleosides
pos_14175	3-Epidemissidine	C27H45NO	422.342	--	--	--	--	--	--	HMDB0032023	Organic compounds	Lipids and lipid-like molecules	Steroids and steroid derivatives	Steroidal alkaloids
pos_14176	Ambolic acid	C31H50O3	488.409	--	--	--	--	--	--	HMDB0035713	Organic compounds	Organic oxygen compounds	Organooxygen compounds	Carbohydrates and carbohydrate conjugates
pos_14177	Ser Arg Met Met	C19H37N7O6S2	524.232	--	--	--	--	--	--	--	--	--	--	--
pos_14181	Hydrogenobyrinate a,c diamide	C45H62N6O12	843.434	C06503	Porphyrin metabolism(ko00860);Metabolic pathways(ko01100);Biosynthesis of cofactors(ko01240)	--	--	--	--	--	--	--	--	--
pos_14182	Glycolaldehyde	C2H4O2	98.9843	C00266	Pentose and glucuronate interconversions(ko00040);Glyoxylate and dicarboxylate metabolism(ko00630);Vitamin B6 metabolism(ko00750);Folate biosynthesis(ko00790);Metabolic pathways(ko01100)	--	--	--	--	HMDB0003344	Organic compounds	Organic oxygen compounds	Organooxygen compounds	Carbonyl compounds
pos_14185	(2E)-2-dodecen-1-ol	C12H24O	226.216	--	--	--	--	--	--	HMDB0303903	Organic compounds	Lipids and lipid-like molecules	Fatty Acyls	Fatty alcohols
pos_14186	Solutol HS 15	C20H40O4	362.327	C11317	--	--	--	--	--	HMDB0258368	Organic compounds	Lipids and lipid-like molecules	Fatty Acyls	Fatty alcohols
pos_14196	12-amino-octadecanoic acid	C18H37NO2	300.29	--	--	LMFA01100008	Fatty Acyls [FA]	Fatty Acids and Conjugates [FA01]	Amino fatty acids [FA0110]	--	--	--	--	--
pos_14200	Neuromedin C 1-8	C39H53N15O9	898.399	--	--	--	--	--	--	HMDB0013019	Organic compounds	Organic acids and derivatives	Carboxylic acids and derivatives	Amino acids, peptides, and analogues
pos_14208	1-Heptanol	C7H16O	158.154	--	--	LMFA05000122	Fatty Acyls [FA]	Fatty alcohols [FA05]	--	HMDB0031479	Organic compounds	Lipids and lipid-like molecules	Fatty Acyls	Fatty alcohols
pos_14212	Ser Lys Thr Val	C18H35N5O7	434.258	--	--	--	--	--	--	--	--	--	--	--
pos_14218	Premithramycin A3'	C40H50O18	860.35	C12386	Metabolic pathways(ko01100)	--	--	--	--	--	--	--	--	--
pos_1422	Gentamicin A sulfate	C18H36N4O10	486.269	--	--	--	--	--	--	HMDB0252686	Organic compounds	Organic oxygen compounds	Organooxygen compounds	Carbohydrates and carbohydrate conjugates
pos_14223	3-keto Fusidic acid	C31H46O7	572.356	--	--	--	--	--	--	HMDB0060745	Organic compounds	Lipids and lipid-like molecules	Steroids and steroid derivatives	Oxosteroids
pos_14226	N-Acetyl-N6,O-didemethylpuromycin-5'-phosphate	C22H28N7O9P	1169.28	C07029	Metabolic pathways(ko01100)	--	--	--	--	--	--	--	--	--
pos_14228	2-Amino-6-methoxypurine	C6H7N5O	148.061	--	--	--	--	--	--	HMDB0245002	Organic compounds	Organoheterocyclic compounds	Imidazopyrimidines	Purines and purine derivatives
pos_14230	2-Tetradecanone	C14H28O	235.204	--	--	--	--	--	--	HMDB0030924	Organic compounds	Organic oxygen compounds	Organooxygen compounds	Carbonyl compounds
pos_14231	(2E,6E)-Farnesol	C15H26O	240.232	C01126	Terpenoid backbone biosynthesis(ko00900);Insect hormone biosynthesis(ko00981)	--	--	--	--	HMDB0004305	Organic compounds	Lipids and lipid-like molecules	Prenol lipids	Sesquiterpenoids
pos_14233	Alternariol	C14H10O5	259.06	C16838	--	--	--	--	--	HMDB0030831	Organic compounds	Phenylpropanoids and polyketides	Coumarins and derivatives	--
pos_14234	Myristoyl-EA	C16H33NO2	272.259	--	--	LMFA08040042	Fatty Acyls [FA]	Fatty amides [FA08]	N-acyl ethanolamines (endocannabinoids) [FA0804]	--	--	--	--	--
pos_14237	4-Methylene-L-glutamate	C6H9NO4	336.139	C00651	C5-Branched dibasic acid metabolism(ko00660)	--	--	--	--	HMDB0029433	Organic compounds	Organic acids and derivatives	Carboxylic acids and derivatives	Amino acids, peptides, and analogues
pos_14239	Tetrahydrocortisone	C21H32O5	382.259	C05470	Steroid hormone biosynthesis(ko00140)	LMST02030098	Sterol Lipids [ST]	Steroids [ST02]	C21 steroids (gluco/mineralocorticoids, progestogins) and derivatives [ST0203]	HMDB0000903	Organic compounds	Lipids and lipid-like molecules	Steroids and steroid derivatives	Hydroxysteroids
pos_14243	o-Raffinose	C16H22O14	877.211	--	--	--	--	--	--	HMDB0259538	Organic compounds	Organic oxygen compounds	Organooxygen compounds	Ethers
pos_14246	Gladiatoside A3	C47H56O26	1075.26	--	--	--	--	--	--	HMDB0036259	Organic compounds	Phenylpropanoids and polyketides	Flavonoids	Flavonoid glycosides
pos_1425	Lettucenin A	C15H12O3	503.144	--	--	--	--	--	--	HMDB0036738	Organic compounds	Organoheterocyclic compounds	Cycloheptafurans	--
pos_14255	GW1843	C27H24N4O6	539.134	C11374	Antifolate resistance(ko01523)	--	--	--	--	--	--	--	--	--
pos_14256	Isoaurasperone A	C32H26O10	571.16	--	--	--	--	--	--	HMDB0033489	Organic compounds	Organoheterocyclic compounds	Naphthopyrans	Naphthopyranones
pos_14260	N-Hydroxyamphetamine	C9H13NO	152.107	--	--	--	--	--	--	--	--	--	--	--
pos_14264	Deoxythioguanosine	C10H13N5O3S	248.06	--	--	--	--	--	--	HMDB0251016	Organic compounds	Nucleosides, nucleotides, and analogues	Purine nucleosides	Purine 2',3'-dideoxyribonucleosides
pos_14266	(+)-(R)-2-(2,4-Difluorophenyl)-1-(3-((E)-4-(2,2,3,3-tetrafluoropropoxy)styryl)-1,2,4-triazol-1-yl)-3-(1,2,4-triazol-1-yl)propan-2-ol	C24H20F6N6O2	503.133	--	--	--	--	--	--	HMDB0242238	Organic compounds	Benzenoids	Phenol ethers	--
pos_14268	Cyanidin 3-O-(6-trans-p-coumaroyl-2-O-beta-D-xylopyranosyl)-beta-D-glucopyranoside	C35H35O17+	692.171	--	--	--	--	--	--	HMDB0302954	Organic compounds	Phenylpropanoids and polyketides	Flavonoids	Flavonoid glycosides
pos_14269	Kaempferol 3-[4''-(p-coumaroylglucosyl)rhamnoside]	C36H36O17	705.186	--	--	--	--	--	--	HMDB0040540	Organic compounds	Phenylpropanoids and polyketides	Flavonoids	Flavonoid glycosides
pos_1427	dTDP-L-olivose	C16H26N2O14P2	550.125	C11920	Polyketide sugar unit biosynthesis(ko00523);Metabolic pathways(ko01100);Biosynthesis of nucleotide sugars(ko01250)	--	--	--	--	--	--	--	--	--
pos_14274	19-Oxotestosterone	C19H26O3	285.191	C05295	Steroid hormone biosynthesis(ko00140);Metabolic pathways(ko01100)	--	--	--	--	HMDB0003959	Organic compounds	Lipids and lipid-like molecules	Steroids and steroid derivatives	Androstane steroids
pos_14279	His Arg Lys	C18H33N9O4	440.275	--	--	--	--	--	--	--	--	--	--	--
pos_14281	Kuwanon Y	C34H30O9	624.223	--	--	--	--	--	--	HMDB0033296	Organic compounds	Phenylpropanoids and polyketides	Diarylheptanoids	Linear diarylheptanoids
pos_14282	all-trans-5,6-Epoxyretinoic acid	C20H28O3	633.414	C16680	Retinol metabolism(ko00830)	LMPR01090055	Prenol Lipids [PR]	Isoprenoids [PR01]	Retinoids [PR0109]	HMDB0012451	Organic compounds	Lipids and lipid-like molecules	Prenol lipids	Retinoids
pos_14284	Methyl 4-phenylbutanoate	C11H14O2	179.107	--	--	LMFA07010955	Fatty Acyls [FA]	Fatty esters [FA07]	Short fatty esters [FA0710]	HMDB0036385	Organic compounds	Lipids and lipid-like molecules	Fatty Acyls	Fatty acid esters
pos_14288	N-Nervonoyl Arginine	C30H58N4O3	1067.87	--	--	--	--	--	--	HMDB0242085	--	--	--	--
pos_1429	Cyclo((2R)-2-aminobutanoyl-N2-methyl-L-arginylglycyl-L-alpha-aspartyl-3-(aminomethyl)benzoyl)	C25H36N8O7	561.283	--	--	--	--	--	--	HMDB0259541	Organic compounds	Phenylpropanoids and polyketides	Macrolactams	--
pos_14290	(R)-(+)-2-Pyrrolidone-5-carboxylic acid	C5H7NO3	130.05	--	--	--	--	--	--	--	--	--	--	--
pos_14297	Lauroyl-L-carnitine	C19H37NO4	366.265	--	--	--	--	--	--	HMDB0002250	Organic compounds	Lipids and lipid-like molecules	Fatty Acyls	Fatty acid esters
pos_14301	(17E)-1α,25-dihydroxy-17,20-didehydro-21-norvitamin D3 / (17E)-1α,25-dihydroxy-17,20-didehydro-21-norcholecalciferol	C26H40O3	401.301	--	--	LMST03020035	Sterol Lipids [ST]	Secosteroids [ST03]	Vitamin D3 and derivatives [ST0302]	--	--	--	--	--
pos_14308	DG(20:5(5Z,8Z,11Z,14Z,17Z)/20:5(5Z,8Z,11Z,14Z,17Z)/0:0)	C43H64O5	702.509	--	--	LMGL02010226	Glycerolipids [GL]	Diradylglycerols [GL02]	Diacylglycerols [GL0201]	HMDB0007578	Organic compounds	Lipids and lipid-like molecules	Glycerolipids	Diradylglycerols
pos_14309	Erythromycylamine	C37H70N2O12	752.519	--	--	--	--	--	--	HMDB0251939	Organic compounds	Organic oxygen compounds	Organooxygen compounds	Carbohydrates and carbohydrate conjugates
pos_1431	Phaseolus epsilon	C25H34O12	568.238	--	--	--	--	--	--	HMDB0035039	Organic compounds	Lipids and lipid-like molecules	Prenol lipids	Terpene glycosides
pos_14318	Tyrosyl-Gamma-glutamate	C14H19N3O5	274.119	--	--	--	--	--	--	HMDB0029119	Organic compounds	Organic acids and derivatives	Carboxylic acids and derivatives	Amino acids, peptides, and analogues
pos_14323	Vaccinoside	C25H28O13	575.12	--	--	--	--	--	--	HMDB0034733	Organic compounds	Lipids and lipid-like molecules	Prenol lipids	Terpene glycosides
pos_14324	DL-Homoserine	C4H9NO3	84.0447	--	--	--	--	--	--	--	--	--	--	--
pos_14325	Kaempferol 3-(3'',6''-diacetyl-2'',4''-di-p-coumaroylrhamnoside)	C43H36O17	847.189	--	--	--	--	--	--	HMDB0029503	Organic compounds	Phenylpropanoids and polyketides	Flavonoids	Flavonoid glycosides
pos_14328	SN38 glucuronide	C28H28N2O11	1159.35	C11376	Drug metabolism - other enzymes(ko00983)	--	--	--	--	HMDB0060511	Organic compounds	Alkaloids and derivatives	Camptothecins	--
pos_1433	Cyclo(D-trp-D-asp-pro-D-val-leu)	C31H42N6O7	575.302	--	--	--	--	--	--	HMDB0249361	Organic compounds	Organic acids and derivatives	Carboxylic acids and derivatives	Amino acids, peptides, and analogues
pos_14331	19-Benzyl-7-hydroxy-7,9,16,17-tetramethyl-2,4,15-trioxa-20-azatetracyclo[11.8.0.01,18.014,16]henicosa-5,11-diene-3,8,21-trione	C28H33NO7	496.232	--	--	--	--	--	--	HMDB0246197	Organic compounds	Alkaloids and derivatives	Cytochalasans	--
pos_14335	Rotundine A	C15H21NO	232.17	--	--	--	--	--	--	HMDB0035271	Organic compounds	Organoheterocyclic compounds	Pyridines and derivatives	Methylpyridines
pos_14336	(10S)-3,7,10-trimethyl-1,3a,4,8,9,9a,10,10a-octahydrocyclopenta[b]quinolizine-2-carbaldehyde	C16H23NO	246.186	--	--	--	--	--	--	--	--	--	--	--
pos_14337	18-AMINOABIETA-8,11,13-TRIENE	C20H31N	286.252	--	--	--	--	--	--	--	--	--	--	--
pos_14338	Sagittariol	C20H34O2	348.29	--	--	--	--	--	--	HMDB0036835	Organic compounds	Lipids and lipid-like molecules	Prenol lipids	Diterpenoids
pos_14343	wortmannin	C23H24O8	467.113	C15181	--	--	--	--	--	HMDB0259902	Organic compounds	Lipids and lipid-like molecules	Steroids and steroid derivatives	Oxasteroids and derivatives
pos_14344	Cefoselis	C19H22N8O6S2	487.104	C11210	--	--	--	--	--	HMDB0259411	Organic compounds	Organoheterocyclic compounds	Lactams	Beta lactams
pos_14345	Dehydrocarpaine I	C28H48N2O4	494.405	--	--	--	--	--	--	HMDB0030271	Organic compounds	Phenylpropanoids and polyketides	Macrolides and analogues	--
pos_14350	1-[[(2S,3S,4S,5R)-3,4-Dihydroxy-5-(hydroxymethyl)-2-[(2R,3R,4S,5S,6R)-3,4,5-trihydroxy-6-(hydroxymethyl)oxan-2-yl]oxyoxolan-2-yl]methoxy]propan-2-one	C15H26O12	835.245	--	--	--	--	--	--	HMDB0260242	Organic compounds	Organic oxygen compounds	Organooxygen compounds	Carbohydrates and carbohydrate conjugates
pos_14351	3-Glucosyl-2,3',4,4',6-pentahydroxybenzophenone	C19H20O11	871.188	--	--	--	--	--	--	HMDB0032645	Organic compounds	Organic oxygen compounds	Organooxygen compounds	Carbohydrates and carbohydrate conjugates
pos_14355	7alpha-Hydroxy-3-oxo-4-cholestenoate	C27H42O4	395.289	C17337	Primary bile acid biosynthesis(ko00120)	--	--	--	--	HMDB0012458	Organic compounds	Lipids and lipid-like molecules	Steroids and steroid derivatives	Bile acids, alcohols and derivatives
pos_14380	3alpha,7alpha-Dihydroxy-5beta-cholestan-26-al	C27H46O3	418.342	C05445	Primary bile acid biosynthesis(ko00120);Metabolic pathways(ko01100)	LMST04030162	Sterol Lipids [ST]	Bile acids and derivatives [ST04]	C27 bile acids, alcohols, and derivatives [ST0403]	--	--	--	--	--
pos_14387	Prostaglandin F2alpha	C20H34O5	393.194	C00639	Arachidonic acid metabolism(ko00590);Metabolic pathways(ko01100);Phospholipase D signaling pathway(ko04072);Neuroactive ligand-receptor interaction(ko04080);Serotonergic synapse(ko04726);Ovarian steroidogenesis(ko04913);Oxytocin signaling pathway(ko04921);Bile secretion(ko04976)	LMFA03010002	Fatty Acyls [FA]	Eicosanoids [FA03]	Prostaglandins [FA0301]	HMDB0001139	Organic compounds	Lipids and lipid-like molecules	Fatty Acyls	Eicosanoids
pos_14392	5-Methyl-5,6,7,8-tetrahydromethanopterin	C31H47N6O16P	832.317	C04488	Metabolic pathways(ko01100);Carbon metabolism(ko01200)	--	--	--	--	--	--	--	--	--
pos_14395	1,1,2-Trimethyl-3,5-bis(1-methylethenyl)cyclohexane	C15H26	224.237	--	--	--	--	--	--	HMDB0061780	Organic compounds	Lipids and lipid-like molecules	Prenol lipids	Monoterpenoids
pos_14396	N-Desmethyl tapentadol	C13H21NO	225.196	--	--	--	--	--	--	HMDB0060611	Organic compounds	Benzenoids	Benzene and substituted derivatives	Phenylpropanes
pos_14398	C16 Sphingosine	C16H33NO2	254.248	--	--	LMSP01040008	Sphingolipids [SP]	Sphingoid bases [SP01]	Sphingoid base homologs and variants [SP0104]	HMDB0242181	Organic compounds	Organic nitrogen compounds	Organonitrogen compounds	Amines
pos_1440	Glutaral	C5H8O2	65.0389	C12518	--	--	--	--	--	HMDB0029599	Organic compounds	Organic oxygen compounds	Organooxygen compounds	Carbonyl compounds
pos_14401	4'-Methoxybenzophenone-2-carboxylic acid	C15H12O4	257.081	--	--	--	--	--	--	HMDB0032577	Organic compounds	Benzenoids	Benzene and substituted derivatives	Benzophenones
pos_1442	Hydrogenobyrinate	C45H60N4O14	881.4	C06399	Porphyrin metabolism(ko00860);Metabolic pathways(ko01100);Biosynthesis of cofactors(ko01240)	--	--	--	--	--	--	--	--	--
pos_14422	DG(18:2n6/0:0/20:4n6)	C42H70O5	672.552	--	--	--	--	--	--	HMDB0056286	Organic compounds	Lipids and lipid-like molecules	Fatty Acyls	Eicosanoids
pos_14423	DG(18:1(11Z)/22:5(7Z,10Z,13Z,16Z,19Z)/0:0)	C43H72O5	691.53	--	--	--	--	--	--	HMDB0007207	Organic compounds	Lipids and lipid-like molecules	Glycerolipids	Diradylglycerols
pos_14425	PA(20:1(11Z)/PGF1alpha)	C43H79O11P	820.572	--	--	--	--	--	--	HMDB0264816	--	--	--	--
pos_14426	PI(18:3(6Z,9Z,12Z)/PGE2)	C47H77O16P	893.468	--	--	--	--	--	--	HMDB0276779	--	--	--	--
pos_14427	Gynosaponin S	C48H82O18	947.562	--	--	--	--	--	--	HMDB0039547	Organic compounds	Lipids and lipid-like molecules	Prenol lipids	Triterpenoids
pos_14440	Postin	C22H40N8O5	514.347	--	--	--	--	--	--	HMDB0005772	Organic compounds	Organic acids and derivatives	Carboxylic acids and derivatives	Amino acids, peptides, and analogues
pos_14444	3-((2R,5R)-2-allyldecahydroquinolin-5-yl)propane-1,2-diol	C15H27NO2	254.208	--	--	--	--	--	--	--	--	--	--	--
pos_14446	isopropyl unoprostone	C25H44O5	442.353	--	--	--	--	--	--	HMDB0253677	Organic compounds	Lipids and lipid-like molecules	Fatty Acyls	Eicosanoids
pos_14452	11-HDoHE	C22H32O3	362.269	--	--	--	--	--	--	HMDB0060040	Organic compounds	Lipids and lipid-like molecules	Fatty Acyls	Fatty acids and conjugates
pos_14453	Verdamicin	C20H39N5O7	426.269	--	--	--	--	--	--	HMDB0259789	Organic compounds	Organic oxygen compounds	Organooxygen compounds	Carbohydrates and carbohydrate conjugates
pos_14456	S-Ribosyl-L-homocysteine	C9H17NO6S	557.145	C03539	Cysteine and methionine metabolism(ko00270);Metabolic pathways(ko01100);Biosynthesis of amino acids(ko01230)	--	--	--	--	--	--	--	--	--
pos_14462	Lyciumin B	C44H52N10O11	896.386	--	--	--	--	--	--	HMDB0038673	Organic compounds	Organic acids and derivatives	Carboxylic acids and derivatives	Amino acids, peptides, and analogues
pos_14466	DG(12:0/20:5(5Z,8Z,11Z,14Z,16E)-OH(18R)/0:0)	C35H58O6	592.469	--	--	--	--	--	--	HMDB0294733	--	--	--	--
pos_14472	1-O-Palmitoyl-2-O-acetyl-sn-glycero-3-phosphorylcholine	C26H52NO8P	538.351	--	--	--	--	--	--	--	--	--	--	--
pos_14484	3-Hydroxylidocaine	C14H22N2O2	233.177	C16560	Drug metabolism - cytochrome P450(ko00982)	--	--	--	--	HMDB0060655	Organic compounds	Organic acids and derivatives	Carboxylic acids and derivatives	Amino acids, peptides, and analogues
pos_14486	Hexadecanal	C16H32O	258.279	C00517	Fatty acid degradation(ko00071)	LMFA06000088	Fatty Acyls [FA]	Fatty aldehydes [FA06]	--	HMDB0001551	Organic compounds	Lipids and lipid-like molecules	Fatty Acyls	Fatty aldehydes
pos_14487	Leucyl-Asparagine	C10H19N3O4	263.176	--	--	--	--	--	--	HMDB0028924	Organic compounds	Organic acids and derivatives	Carboxylic acids and derivatives	Amino acids, peptides, and analogues
pos_14489	Rhizocticin B	C16H31N6O7P	415.187	C17940	Phosphonate and phosphinate metabolism(ko00440)	--	--	--	--	--	--	--	--	--
pos_1450	Pyrazolopyrimidinone	C5H2N4O	152.06	--	--	--	--	--	--	HMDB0256955	Organic compounds	Organoheterocyclic compounds	Pyrazolopyrimidines	--
pos_14502	DG(2:0/5-iso PGF2VI/0:0)	C23H38O8	902.55	--	--	--	--	--	--	HMDB0296943	--	--	--	--
pos_14505	2-(Icosa-5,8,11,14-tetraenylamino)acetic acid	C22H37NO2	330.279	--	--	--	--	--	--	HMDB0255361	Organic compounds	Organic acids and derivatives	Carboxylic acids and derivatives	Amino acids, peptides, and analogues
pos_14506	12b-Hydroxy-5b-cholanoic acid	C24H40O3	399.285	--	--	--	--	--	--	HMDB0002431	Organic compounds	Lipids and lipid-like molecules	Steroids and steroid derivatives	Bile acids, alcohols and derivatives
pos_14507	17-Estradiol cyclooctyl acetate	C28H40O3	425.301	--	--	--	--	--	--	HMDB0247180	Organic compounds	Lipids and lipid-like molecules	Steroids and steroid derivatives	Steroid esters
pos_14512	Dihydrostreptomycin 6-phosphate	C21H42N7O15P	681.302	C01221	Metabolic pathways(ko01100)	--	--	--	--	--	--	--	--	--
pos_14518	Creatinine nitrite nitrate	C4H5N5O6	456.085	--	--	--	--	--	--	HMDB0250532	Organic compounds	Organic acids and derivatives	Carboxylic acids and derivatives	Amino acids, peptides, and analogues
pos_1452	xi-4-Hydroxy-4-methyl-2-cyclohexen-1-one	C7H10O2	144.102	--	--	--	--	--	--	HMDB0033629	Organic compounds	Organic oxygen compounds	Organooxygen compounds	Carbonyl compounds
pos_14520	Cyclo(-D-Tyr-Arg-Gly-Asp-Cys(carboxymethyl)-OH) sulfoxide	C26H36N8O11S	691.203	--	--	--	--	--	--	HMDB0244621	Organic compounds	Organic acids and derivatives	Carboxylic acids and derivatives	Amino acids, peptides, and analogues
pos_14524	Gladiatoside B3	C47H56O25	1062.35	--	--	--	--	--	--	HMDB0036256	Organic compounds	Phenylpropanoids and polyketides	Flavonoids	Flavonoid glycosides
pos_14527	Heptadecanoic acid	C17H34O2	288.285	--	--	LMFA01010017	Fatty Acyls [FA]	Fatty Acids and Conjugates [FA01]	Straight chain fatty acids [FA0101]	HMDB0002259	Organic compounds	Lipids and lipid-like molecules	Fatty Acyls	Fatty acids and conjugates
pos_14531	Avocadyne 2-acetate	C19H34O4	344.279	--	--	--	--	--	--	HMDB0031047	Organic compounds	Lipids and lipid-like molecules	Fatty Acyls	Fatty alcohols
pos_14533	Barringtogenol C	C30H50O5	455.351	C08931	--	--	--	--	--	HMDB0034525	Organic compounds	Lipids and lipid-like molecules	Prenol lipids	Triterpenoids
pos_14534	Cys Cys Glu Cys	C14H24N4O7S3	457.091	--	--	--	--	--	--	--	--	--	--	--
pos_14535	3,5-Di-O-caffeoylquinic acid	C25H24O12	499.103	--	--	--	--	--	--	--	--	--	--	--
pos_14536	4'-O-methyl-(-)-epicatechin-3'-O-beta-glucuronide	C23H26O12	533.109	--	--	--	--	--	--	HMDB0029180	Organic compounds	Phenylpropanoids and polyketides	Flavonoids	Flavonoid glycosides
pos_14539	Mulberrofuran S	C34H24O9	559.124	--	--	--	--	--	--	HMDB0033985	Organic compounds	Phenylpropanoids and polyketides	2-arylbenzofuran flavonoids	--
pos_1454	xi-2-Hexyl-5-methyl-3(2H)-furanone	C11H18O2	403.215	--	--	--	--	--	--	HMDB0038005	Organic compounds	Organoheterocyclic compounds	Dihydrofurans	Furanones
pos_14545	1-Palmitoylglycerol	C19H38O4	313.273	--	--	--	--	--	--	HMDB0011564	Organic compounds	Lipids and lipid-like molecules	Glycerolipids	Monoradylglycerols
pos_14547	N-Desethyl Sunitinib	C20H23FN4O2	412.213	--	--	--	--	--	--	HMDB0255114	Organic compounds	Organoheterocyclic compounds	Indoles and derivatives	--
pos_1455	2-Nonenal	C9H16O	182.154	--	--	LMFA06000041	Fatty Acyls [FA]	Fatty aldehydes [FA06]	--	HMDB0031269	Organic compounds	Organic oxygen compounds	Organooxygen compounds	Carbonyl compounds
pos_14550	N-Formyl-1-hydroxy-13-dihydrodaunomycin	C28H31NO12	612.151	--	--	--	--	--	--	HMDB0255141	Organic compounds	Phenylpropanoids and polyketides	Anthracyclines	--
pos_14551	7-Hydroxy-2',5,6-trimethoxy-4',5'-methylenedioxyisoflavone 7-(2-p-coumaroylglucoside)	C34H32O15	703.166	--	--	--	--	--	--	HMDB0041151	Organic compounds	Phenylpropanoids and polyketides	Isoflavonoids	Isoflavonoid O-glycosides
pos_14552	3'-N-Debenzoyltaxol	C40H47NO13	714.273	C16524	Metabolic pathways(ko01100)	--	--	--	--	--	--	--	--	--
pos_14557	2-Methyleneglutarate	C6H8O4	109.029	C02930	Nicotinate and nicotinamide metabolism(ko00760)	--	--	--	--	HMDB0000422	Organic compounds	Lipids and lipid-like molecules	Fatty Acyls	Fatty acids and conjugates
pos_1456	5-Ethyl-2-hexyl-4-methyloxazole	C12H21NO	196.17	--	--	--	--	--	--	HMDB0037899	Organic compounds	Organoheterocyclic compounds	Azoles	Oxazoles
pos_14560	D-1,5-Anhydrofructose	C6H10O5	127.039	--	--	--	--	--	--	HMDB0041561	Organic compounds	Organoheterocyclic compounds	Oxanes	--
pos_14561	2,3-Dimethyl-2-cyclohexen-1-one	C8H12O	166.122	--	--	--	--	--	--	HMDB0031414	Organic compounds	Organic oxygen compounds	Organooxygen compounds	Carbonyl compounds
pos_14568	DG(12:0/TXB2/0:0)	C35H62O9	591.419	--	--	--	--	--	--	HMDB0294689	--	--	--	--
pos_14569	7-beta-D-Glucopyranosyloxybutylidenephthalide	C18H22O8	750.296	--	--	--	--	--	--	HMDB0034752	Organic compounds	Organic oxygen compounds	Organooxygen compounds	Carbohydrates and carbohydrate conjugates
pos_1457	2'-Deoxy-2'-fluorocytidine	C9H12FN3O4	210.071	--	--	--	--	--	--	HMDB0245531	Organic compounds	Nucleosides, nucleotides, and analogues	Pyrimidine nucleosides	Pyrimidine 2'-deoxyribonucleosides
pos_14572	Globulin G	C36H61N7O19	918.395	--	--	--	--	--	--	HMDB0242720	Organic compounds	Organic acids and derivatives	Carboxylic acids and derivatives	Amino acids, peptides, and analogues
pos_14574	Mesembryanthin	C44H50O25	961.257	--	--	--	--	--	--	HMDB0034559	Organic compounds	Phenylpropanoids and polyketides	Flavonoids	Flavonoid glycosides
pos_14575	Glutarate	C5H8O4	97.029	C00489	Fatty acid degradation(ko00071);Lysine degradation(ko00310);Metabolic pathways(ko01100)	--	--	--	--	HMDB0000661	Organic compounds	Organic acids and derivatives	Carboxylic acids and derivatives	Dicarboxylic acids and derivatives
pos_14576	L-Methionine S-oxide	C5H11NO3S	166.053	C02989	Cysteine and methionine metabolism(ko00270);Metabolic pathways(ko01100)	--	--	--	--	HMDB0002005	Organic compounds	Organic acids and derivatives	Carboxylic acids and derivatives	Amino acids, peptides, and analogues
pos_14578	LTB4 ethanol amide	C22H37NO4	418.263	--	--	LMFA03020012	Fatty Acyls [FA]	Eicosanoids [FA03]	Leukotrienes [FA0302]	HMDB0002304	Organic compounds	Organic nitrogen compounds	Organonitrogen compounds	Amines
pos_1458	TETRAHYDROURIDINE	C9H16N2O6	271.089	--	--	--	--	--	--	HMDB0258911	Organic compounds	Nucleosides, nucleotides, and analogues	Pyrimidine nucleosides	--
pos_14582	BL IV	C24H18O10	449.087	--	--	--	--	--	--	HMDB0034709	Organic compounds	Lipids and lipid-like molecules	Prenol lipids	Diterpenoids
pos_14586	Glicoisoflavanone	C22H24O6	807.279	--	--	--	--	--	--	HMDB0035427	Organic compounds	Phenylpropanoids and polyketides	Flavonoids	Flavans
pos_14589	(3E,7E)-4,8,12-Trimethyl-1,3,7,11-tridecatetraene	C16H26	219.21	--	--	--	--	--	--	HMDB0034498	Organic compounds	Lipids and lipid-like molecules	Prenol lipids	Sesquiterpenoids
pos_14592	N-(3-(5,6,7,8-Tetrahydro-2-naphthyl)prop-2-enyl)acetohydroxamic acid	C15H19NO2	263.176	--	--	--	--	--	--	HMDB0244323	Organic compounds	Benzenoids	Tetralins	--
pos_14594	2-Polyprenyl-6-methoxy-1,4-benzoquinone	C17H22O3	316.191	C17560	--	--	--	--	--	HMDB0060354	Organic compounds	Lipids and lipid-like molecules	Prenol lipids	Quinone and hydroquinone lipids
pos_14595	5(S)-HPETE	C20H32O4	354.264	C05356	Arachidonic acid metabolism(ko00590);Metabolic pathways(ko01100);Serotonergic synapse(ko04726);Ovarian steroidogenesis(ko04913)	--	--	--	--	HMDB0011135	Organic compounds	Lipids and lipid-like molecules	Fatty Acyls	Eicosanoids
pos_14597	Glycerone	C3H6O3	73.0287	C00184	Glycerolipid metabolism(ko00561);Metabolic pathways(ko01100);Carbon metabolism(ko01200)	--	--	--	--	HMDB0001882	Organic compounds	Organic oxygen compounds	Organooxygen compounds	Carbohydrates and carbohydrate conjugates
pos_14598	3-Oxopropanoate	C3H4O3	106.05	C00222	Pyrimidine metabolism(ko00240);beta-Alanine metabolism(ko00410);Inositol phosphate metabolism(ko00562);Propanoate metabolism(ko00640);Metabolic pathways(ko01100);Carbon metabolism(ko01200)	--	--	--	--	HMDB0011111	Organic compounds	Organic oxygen compounds	Organooxygen compounds	Carbonyl compounds
pos_14607	3-hydroxypristanic acid	C19H38O3	332.315	--	--	--	--	--	--	HMDB0061651	Organic compounds	Lipids and lipid-like molecules	Prenol lipids	Diterpenoids
pos_14609	2-Hydroxylauroylcarnitine	C19H37NO5	342.264	--	--	LMFA07070032	Fatty Acyls [FA]	Fatty esters [FA07]	Fatty acyl carnitines [FA0707]	HMDB0013164	Organic compounds	Lipids and lipid-like molecules	Fatty Acyls	Fatty acid esters
pos_1461	6-[[3-[(Dimethylamino)carbonyl]phenyl]sulfonyl]-4-[(3-methoxyphenyl)amino]-8-methyl-3-quinolinecarboxamide	C27H26N4O5S	536.197	--	--	--	--	--	--	HMDB0252954	Organic compounds	Organoheterocyclic compounds	Quinolines and derivatives	Quinoline carboxamides
pos_14620	O-2-(acetylamino)-2-deoxy-a-D-Gal-(1->3)-O-[6-deoxy-a-L-Gal-(1->2)]-O-b-D-Gal-(1->3)-O-2-(acetylamino)-2-deoxy-b-D-Glc-(1->3)-O-b-D-Gal-(1->4)-D-Glucose	C40H68N2O30	1021.37	--	--	--	--	--	--	HMDB0002071	Organic compounds	Organic oxygen compounds	Organooxygen compounds	Carbohydrates and carbohydrate conjugates
pos_14622	Quercetin 3-O-glucoside	C21H20O12	465.097	C05623	Metabolic pathways(ko01100)	--	--	--	--	HMDB0037362	Organic compounds	Phenylpropanoids and polyketides	Flavonoids	Flavonoid glycosides
pos_14623	1,2,4,7-Tetraacetoxy-8-hydroxy-3-(4-hydroxyphenyl)dibenzofuran	C26H20O11	509.124	--	--	--	--	--	--	HMDB0034701	Organic compounds	Organoheterocyclic compounds	Benzofurans	Phenylbenzofurans
pos_14624	Tetradecanedioic acid	C14H26O4	539.352	--	--	LMFA01170018	Fatty Acyls [FA]	Fatty Acids and Conjugates [FA01]	Dicarboxylic acids [FA0117]	HMDB0000872	Organic compounds	Lipids and lipid-like molecules	Fatty Acyls	Fatty acids and conjugates
pos_14625	1-Stearoylglycerophosphoglycerol	C24H49O9P	554.346	--	--	--	--	--	--	HMDB0061697	Organic compounds	Lipids and lipid-like molecules	Glycerophospholipids	Glycerophosphoglycerols
pos_14627	Cyclo(glycylglycylleucylleucylleucylprolylprolylphenylalanyl)	C41H62N8O8	812.498	--	--	--	--	--	--	HMDB0303710	Organic compounds	Organic acids and derivatives	Carboxylic acids and derivatives	Amino acids, peptides, and analogues
pos_1463	N-Trifluoroacetyladriamycin	C29H28F3NO12	622.151	--	--	--	--	--	--	HMDB0061164	Organic compounds	Phenylpropanoids and polyketides	Anthracyclines	--
pos_14639	Benzodiazepine	C9H8N2	144.066	--	--	--	--	--	--	HMDB0249012	Organic compounds	Organoheterocyclic compounds	Benzodiazepines	--
pos_14642	3-Dodecyloxypropane-1,2-diol	C15H32O3	283.227	--	--	--	--	--	--	HMDB0244707	Organic compounds	Lipids and lipid-like molecules	Glycerolipids	Monoradylglycerols
pos_14643	7alpha-Hydroxytestosterone	C19H28O3	304.233	C05291	Steroid hormone biosynthesis(ko00140)	LMST02020068	Sterol Lipids [ST]	Steroids [ST02]	C19 steroids (androgens) and derivatives [ST0202]	HMDB0003956	Organic compounds	Lipids and lipid-like molecules	Steroids and steroid derivatives	Androstane steroids
pos_14645	(S)-9-Hydroxy-10-undecenoic acid	C11H20O3	418.317	--	--	LMFA01050436	Fatty Acyls [FA]	Fatty Acids and Conjugates [FA01]	Hydroxy fatty acids [FA0105]	HMDB0032662	Organic compounds	Organic acids and derivatives	Hydroxy acids and derivatives	Medium-chain hydroxy acids and derivatives
pos_14665	DG(6 keto-PGF1alpha/15:0/0:0)	C38H68O9	707.444	--	--	--	--	--	--	HMDB0295248	--	--	--	--
pos_14668	4-Isopropylbenzaldehyde	C10H12O	166.123	C06577	Metabolic pathways(ko01100)	--	--	--	--	HMDB0002214	Organic compounds	Lipids and lipid-like molecules	Prenol lipids	Monoterpenoids
pos_14680	25-Hydroxyvitamin D3-26,23-lactol	C27H42O4	413.299	--	--	--	--	--	--	HMDB0060127	Organic compounds	Lipids and lipid-like molecules	Steroids and steroid derivatives	Vitamin D and derivatives
pos_14681	Chenodeoxycholyl-L-dopa	C33H49NO7	536.334	--	--	--	--	--	--	HMDB0242407	--	--	--	--
pos_14686	Bipindogulomethyloside	C29H44O10	594.324	--	--	--	--	--	--	HMDB0030623	Organic compounds	Lipids and lipid-like molecules	Steroids and steroid derivatives	Steroid lactones
pos_14693	Butanoic acid, 3-((2-((3R)-2-oxo-3-(2-(4-piperidinyl)ethyl)-1-piperidinyl)acetyl)amino)-, (3R)-	C18H31N3O4	371.254	--	--	--	--	--	--	HMDB0253857	Organic compounds	Organic acids and derivatives	Peptidomimetics	Hybrid peptides
pos_14696	13-Nor-6-eremophilene-8,11-dione	C14H20O2	441.296	--	--	--	--	--	--	HMDB0037606	Organic compounds	Lipids and lipid-like molecules	Prenol lipids	Sesquiterpenoids
pos_14701	Homoserine lactone	C4H7NO2	102.055	C02926	--	--	--	--	--	HMDB0029387	Organic compounds	Organic acids and derivatives	Carboxylic acids and derivatives	Amino acids, peptides, and analogues
pos_14702	N-(Carboxymethyl)-D-alanine	C5H9NO4	148.061	C03790	--	--	--	--	--	--	--	--	--	--
pos_14703	1-Tetradecene	C14H28	219.208	--	--	LMFA11000329	Fatty Acyls [FA]	Hydrocarbons [FA11]	--	HMDB0061834	Organic compounds	Hydrocarbons	Unsaturated hydrocarbons	Unsaturated aliphatic hydrocarbons
pos_14706	2-Fluoroadenosine	C10H12FN5O4	268.085	--	--	--	--	--	--	HMDB0245130	Organic compounds	Nucleosides, nucleotides, and analogues	Purine nucleosides	--
pos_14707	Methionyl-Glutamine	C10H19N3O4S	295.148	--	--	--	--	--	--	HMDB0028971	Organic compounds	Organic acids and derivatives	Carboxylic acids and derivatives	Amino acids, peptides, and analogues
pos_14713	17-phenyl trinor Prostaglandin F2α ethyl amide-d4	C25H33D4NO4	384.275	--	--	--	--	--	--	--	--	--	--	--
pos_14715	PE(17:1(9Z)/0:0)	C22H44NO7P	466.293	--	--	LMGP02050008	Glycerophospholipids [GP]	Glycerophosphoethanolamines [GP02]	Monoacylglycerophosphoethanolamines [GP0205]	--	--	--	--	--
pos_14717	DG(19:0/PGF1alpha/0:0)	C42H78O8	675.551	--	--	--	--	--	--	HMDB0296215	--	--	--	--
pos_14721	(2S,3R,4R)-2-Amino-3,4-dihydroxy-2-(hydroxymethyl)-14-oxoicos-6-enoic acid	C21H39NO6	825.542	--	--	--	--	--	--	HMDB0242536	Organic compounds	Lipids and lipid-like molecules	Fatty Acyls	Fatty acids and conjugates
pos_14722	7alpha,12alpha,26-trihydroxycholest-4-en-3-one	C27H44O4	397.304	--	--	LMST04030158	Sterol Lipids [ST]	Bile acids and derivatives [ST04]	C27 bile acids, alcohols, and derivatives [ST0403]	HMDB0062400	Organic compounds	Lipids and lipid-like molecules	Steroids and steroid derivatives	Bile acids, alcohols and derivatives
pos_14723	Camelliagenin B	C30H48O5	471.342	--	--	--	--	--	--	HMDB0034531	Organic compounds	Lipids and lipid-like molecules	Prenol lipids	Triterpenoids
pos_14727	5-heptyl-6,8-dimethyloctahydroindolizine	C17H33N	252.269	--	--	--	--	--	--	--	--	--	--	--
pos_1473	5-Amino-4-imidazole carboxylate	C4H5N3O2	92.0246	C05516	Purine metabolism(ko00230);Metabolic pathways(ko01100)	--	--	--	--	--	--	--	--	--
pos_14735	Hydroxyhydroquinone	C6H6O3	127.039	C02814	Metabolic pathways(ko01100);Chemical carcinogenesis - reactive oxygen species(ko05208)	--	--	--	--	--	--	--	--	--
pos_14737	1'-Hydroxybufuralol	C16H23NO3	242.158	--	--	--	--	--	--	HMDB0244261	Organic compounds	Organoheterocyclic compounds	Benzofurans	--
pos_14753	Laurdan	C24H35NO	371.306	--	--	--	--	--	--	HMDB0253991	Organic compounds	Benzenoids	Benzene and substituted derivatives	Butyrophenones
pos_14755	PC(9:0/9:0)	C26H52NO8P	538.35	--	--	LMGP01011270	Glycerophospholipids [GP]	Glycerophosphocholines [GP01]	Diacylglycerophosphocholines [GP0101]	--	--	--	--	--
pos_1476	N,N-Diethylglycine	C6H13NO2	132.102	C16647	--	--	--	--	--	--	--	--	--	--
pos_14763	Cyclocalopin F	C15H18O6	259.097	--	--	--	--	--	--	HMDB0039825	Organic compounds	Organoheterocyclic compounds	Furopyrans	--
pos_14764	Indigo	C16H10N2O2	263.082	--	--	--	--	--	--	HMDB0240742	Organic compounds	Organoheterocyclic compounds	Indoles and derivatives	Indolines
pos_14767	12,13-DiHODE	C18H32O4	330.264	--	--	--	--	--	--	HMDB0010201	Organic compounds	Lipids and lipid-like molecules	Fatty Acyls	Lineolic acids and derivatives
pos_14770	DG(PGE2/12:0/0:0)	C35H60O8	573.426	--	--	--	--	--	--	HMDB0294662	--	--	--	--
pos_14772	PE(15:0/18:1(11Z))	C38H74NO8P	745.542	--	--	--	--	--	--	HMDB0008893	Organic compounds	Lipids and lipid-like molecules	Glycerophospholipids	Glycerophosphoethanolamines
pos_14775	4-Vinylcyclohexene	C8H12	109.101	C19310	--	--	--	--	--	HMDB0246592	Organic compounds	Hydrocarbons	Unsaturated hydrocarbons	Olefins
pos_14780	pentyl-Benzene	C11H16	149.133	--	--	--	--	--	--	--	--	--	--	--
pos_14781	5-hexyl-6,8-dimethyloctahydroindolizine	C16H31N	238.253	--	--	--	--	--	--	--	--	--	--	--
pos_14790	D-erythro-Sphingosine C-17	C17H35NO2	268.264	--	--	--	--	--	--	--	--	--	--	--
pos_14791	C17 Sphingosine-1-phosphate	C17H36NO5P	366.248	--	--	LMSP01050007	Sphingolipids [SP]	Sphingoid bases [SP01]	Sphingoid base 1-phosphates [SP0105]	--	--	--	--	--
pos_14795	3-Hexenol	C6H12O	83.0857	C08492	alpha-Linolenic acid metabolism(ko00592)	--	--	--	--	HMDB0302313	Organic compounds	Lipids and lipid-like molecules	Fatty Acyls	Fatty alcohols
pos_14797	TG(18:0/14:1(9Z)/22:5(4Z,7Z,10Z,13Z,16Z))	C57H98O6	896.766	--	--	--	--	--	--	HMDB0044876	Organic compounds	Lipids and lipid-like molecules	Glycerolipids	Triradylcglycerols
pos_14807	Testosterone glucuronide	C25H36O8	429.216	C11134	Steroid hormone biosynthesis(ko00140)	LMST05010012	Sterol Lipids [ST]	Steroid conjugates [ST05]	Glucuronides [ST0501]	HMDB0003193	Organic compounds	Lipids and lipid-like molecules	Steroids and steroid derivatives	Steroidal glycosides
pos_14809	TG(20:2n6/22:5(4Z,7Z,10Z,13Z,16Z)/22:6(4Z,7Z,10Z,13Z,16Z,19Z))	C67H104O6	969.79	--	--	--	--	--	--	HMDB0053561	Organic compounds	Lipids and lipid-like molecules	Glycerolipids	Triradylcglycerols
pos_14811	Heptopargil	C13H19NO	206.154	C19134	--	--	--	--	--	--	--	--	--	--
pos_14813	2-Heptadecylfuran	C21H38O	271.274	--	--	--	--	--	--	HMDB0033608	Organic compounds	Organoheterocyclic compounds	Heteroaromatic compounds	--
pos_14818	manoalide	C25H36O5	434.294	C17156	--	LMPR0105020001	Prenol Lipids [PR]	Isoprenoids [PR01]	C25 isoprenoids (sesterterpenes) [PR0105]	HMDB0254329	Organic compounds	Lipids and lipid-like molecules	Prenol lipids	Terpene lactones
pos_1482	1-(2-Hydroxyethoxy)methyl-5-methyluracil	C8H12N2O4	201.087	--	--	--	--	--	--	HMDB0247200	Organic compounds	Organoheterocyclic compounds	Diazines	Pyrimidines and pyrimidine derivatives
pos_14824	DG(18:2n6/0:0/22:4n6)	C44H74O5	700.583	--	--	--	--	--	--	HMDB0056288	Organic compounds	Lipids and lipid-like molecules	Glycerolipids	Diradylglycerols
pos_1483	beta-D-Glucopyranosylurea	C7H14N2O6	223.072	--	--	--	--	--	--	HMDB0249119	Organic compounds	Organic oxygen compounds	Organooxygen compounds	Carbohydrates and carbohydrate conjugates
pos_14833	Phytantriol	C20H42O3	330.312	--	--	--	--	--	--	HMDB0256517	Organic compounds	Lipids and lipid-like molecules	Prenol lipids	Diterpenoids
pos_14835	3-Hydroxyoctadecanoylcarnitine	C25H49NO5	444.368	--	--	LMFA07070043	Fatty Acyls [FA]	Fatty esters [FA07]	Fatty acyl carnitines [FA0707]	HMDB0240769	Organic compounds	Lipids and lipid-like molecules	Fatty Acyls	Fatty acid esters
pos_14840	Deoxycholyl-L-dopa	C33H49NO7	536.335	--	--	--	--	--	--	HMDB0242439	--	--	--	--
pos_14844	DG(20:2(11Z,14Z)/22:5(4Z,7Z,10Z,13Z,16Z)/0:0)	C45H74O5	712.583	--	--	--	--	--	--	HMDB0007438	Organic compounds	Lipids and lipid-like molecules	Glycerolipids	Diradylglycerols
pos_14845	PC(P-20:0/18:1(9Z))	C46H90NO7P	800.654	--	--	LMGP01030086	Glycerophospholipids [GP]	Glycerophosphocholines [GP01]	1-(1Z-alkenyl),2-acylglycerophosphocholines [GP0103]	--	--	--	--	--
pos_14846	Pyroglutamic acid	C5H7NO3	130.05	C01879	Glutathione metabolism(ko00480);Metabolic pathways(ko01100)	--	--	--	--	HMDB0000267	Organic compounds	Organic acids and derivatives	Carboxylic acids and derivatives	Amino acids, peptides, and analogues
pos_14850	6,10,14-Trimethyl-5,9,13-pentadecatrien-2-one	C18H30O	263.237	--	--	--	--	--	--	HMDB0034495	Organic compounds	Lipids and lipid-like molecules	Prenol lipids	Diterpenoids
pos_14852	(5Z,8Z,11Z,14Z)-N-(4-Hydroxy-2-methylphenyl)-5,8,11,14-eicosatetraenamide	C27H39NO2	427.317	--	--	--	--	--	--	HMDB0259772	Organic compounds	Benzenoids	Benzene and substituted derivatives	Anilides
pos_14858	Scyphostatin	C29H43NO5	450.3	--	--	--	--	--	--	HMDB0258187	Organic compounds	Organic oxygen compounds	Organooxygen compounds	Carbonyl compounds
pos_14859	Nebramycin 5'	C19H38N6O10	552.277	C18001	Neomycin, kanamycin and gentamicin biosynthesis(ko00524)	--	--	--	--	--	--	--	--	--
pos_1486	3-Hydroxybutyrylcarnitine	C11H21NO5	230.14	--	--	LMFA07070037	Fatty Acyls [FA]	Fatty esters [FA07]	Fatty acyl carnitines [FA0707]	HMDB0013127	Organic compounds	Lipids and lipid-like molecules	Fatty Acyls	Fatty acid esters
pos_14862	L-Threonine	C4H9NO3	84.0447	C00188	Glycine, serine and threonine metabolism(ko00260);Monobactam biosynthesis(ko00261);Valine, leucine and isoleucine biosynthesis(ko00290);D-Amino acid metabolism(ko00470);Porphyrin metabolism(ko00860);Aminoacyl-tRNA biosynthesis(ko00970);Metabolic pathways(ko01100);Biosynthesis of amino acids(ko01230);ABC transporters(ko02010);Protein digestion and absorption(ko04974);Mineral absorption(ko04978)	--	--	--	--	HMDB0000167	Organic compounds	Organic acids and derivatives	Carboxylic acids and derivatives	Amino acids, peptides, and analogues
pos_14865	N-Nitrosopyrrolidine	C4H8N2O	101.071	C19285	--	--	--	--	--	HMDB0031642	Organic compounds	Organoheterocyclic compounds	Pyrrolidines	--
pos_14866	S-Ethyl dipropylthiocarbamate	C9H19NOS	207.153	C11081	--	--	--	--	--	HMDB0251894	Organic compounds	Organosulfur compounds	Thiocarbonyl compounds	Thiocarbamic acid derivatives
pos_1487	[(1S,2S,4S,5S)-2-(6-Aminopurin-9-yl)-5-(hydroxymethyl)-4-bicyclo[3.1.0]hexanyl]methanol	C13H17N5O2	276.145	--	--	--	--	--	--	HMDB0260215	Organic compounds	Nucleosides, nucleotides, and analogues	Nucleoside and nucleotide analogues	Cyclopentyl nucleosides
pos_14871	Didesmethyl doxepin	C17H17NO	290.094	--	--	--	--	--	--	HMDB0060816	Organic compounds	Organic oxygen compounds	Organooxygen compounds	Carbohydrates and carbohydrate conjugates
pos_14872	(±)-Aegeline	C18H19NO3	336.099	--	--	--	--	--	--	HMDB0033435	Organic compounds	Phenylpropanoids and polyketides	Cinnamic acids and derivatives	Cinnamic acid amides
pos_14873	n-methylsphingosine	C19H37NO3	350.267	--	--	--	--	--	--	HMDB0255191	Organic compounds	Organic oxygen compounds	Organooxygen compounds	Alcohols and polyols
pos_14876	4,4-Dimethylcholesta-8,14,24-trienol	C29H46O	452.388	--	--	--	--	--	--	HMDB0001023	Organic compounds	Lipids and lipid-like molecules	Steroids and steroid derivatives	Cholestane steroids
pos_14889	8(S)-HETE	C20H32O3	285.223	C14776	Arachidonic acid metabolism(ko00590);Metabolic pathways(ko01100);PPAR signaling pathway(ko03320)	--	--	--	--	--	--	--	--	--
pos_1489	Ondansetron	C18H19N3O	294.155	C07325	--	--	--	--	--	HMDB0005035	Organic compounds	Organoheterocyclic compounds	Indoles and derivatives	Carbazoles
pos_14892	N-Oleoyl Arginine	C24H46N4O3	421.354	--	--	--	--	--	--	HMDB0241954	--	--	--	--
pos_14893	2'-O-Methylcajanone	C26H28O6	437.195	--	--	LMPK12050497	Polyketides [PK]	Flavonoids [PK12]	Isoflavonoids [PK1205]	HMDB0033806	Organic compounds	Phenylpropanoids and polyketides	Isoflavonoids	Isoflavans
pos_14899	1-Methylcyclohexane-1,2-dicarboxylic acid	C9H14O4	151.076	--	--	--	--	--	--	HMDB0243937	Organic compounds	Organic acids and derivatives	Carboxylic acids and derivatives	Dicarboxylic acids and derivatives
pos_14900	3-Phenylpropyl acetate	C11H14O2	179.107	C17663	--	--	--	--	--	HMDB0033386	Organic compounds	Benzenoids	Benzene and substituted derivatives	--
pos_14901	N-(3-Amino-2-hydroxy-3-oxopropyl)-L-valine	C8H16N2O4	246.144	--	--	--	--	--	--	HMDB0245695	Organic compounds	Organic acids and derivatives	Carboxylic acids and derivatives	Amino acids, peptides, and analogues
pos_14902	Zilpaterol	C14H19N3O2	244.146	--	--	--	--	--	--	HMDB0260007	Organic compounds	Organoheterocyclic compounds	Benzazepines	--
pos_14912	Allomaltol	C6H6O3	127.039	--	--	--	--	--	--	--	--	--	--	--
pos_14919	PC(16:0/2:0)	C26H52NO8P	538.349	--	--	LMGP01010612	Glycerophospholipids [GP]	Glycerophosphocholines [GP01]	Diacylglycerophosphocholines [GP0101]	HMDB0062195	Organic compounds	Lipids and lipid-like molecules	Glycerophospholipids	Glycerophosphocholines
pos_14925	PC(2:0/PGE2)	C30H52NO11P	672.291	--	--	--	--	--	--	HMDB0288826	--	--	--	--
pos_14928	2-Oxo-4-methylthiobutanoic acid	C5H8O3S	166.053	C01180	Cysteine and methionine metabolism(ko00270);D-Amino acid metabolism(ko00470);Metabolic pathways(ko01100);2-Oxocarboxylic acid metabolism(ko01210)	--	--	--	--	HMDB0001553	Organic compounds	Lipids and lipid-like molecules	Fatty Acyls	Fatty acids and conjugates
pos_14935	(±)14(15)-EET Ethanolamide	C22H37NO3	364.285	--	--	--	--	--	--	--	--	--	--	--
pos_14939	Dynorphin B (10-13)	C20H39N5O6	428.284	--	--	--	--	--	--	HMDB0012936	Organic compounds	Organic acids and derivatives	Carboxylic acids and derivatives	Amino acids, peptides, and analogues
pos_14951	SM(d16:1/6 keto-PGF1alpha)	C41H77N2O10P	811.532	--	--	--	--	--	--	HMDB0290267	--	--	--	--
pos_14954	PG(i-19:0/20:3(6,8,11)-OH(5))	C45H83O11P	872.602	--	--	--	--	--	--	HMDB0271874	--	--	--	--
pos_14955	PI(18:0/5-iso PGF2VI)	C45H81O16P	947.492	--	--	--	--	--	--	HMDB0276384	--	--	--	--
pos_14960	ent-Kaurene	C20H32	314.284	C06090	Metabolic pathways(ko01100)	LMPR0104130002	Prenol Lipids [PR]	Isoprenoids [PR01]	C20 isoprenoids (diterpenes) [PR0104]	--	--	--	--	--
pos_14963	CDP-DG(i-14:0/PGF1alpha)	C46H81N3O18P2	1043.54	--	--	--	--	--	--	HMDB0293562	--	--	--	--
pos_14967	Emindole SB	C28H39NO	370.296	C20527	Metabolic pathways(ko01100)	--	--	--	--	--	--	--	--	--
pos_14969	Campesterol	C28H48O	423.37	C01789	Steroid biosynthesis(ko00100);Metabolic pathways(ko01100)	LMST01030097	Sterol Lipids [ST]	Sterols [ST01]	Ergosterols and C24-methyl derivatives [ST0103]	HMDB0002869	Organic compounds	Lipids and lipid-like molecules	Steroids and steroid derivatives	Ergostane steroids
pos_14975	Amphotericin B	C47H73NO17	962.442	C06573	--	LMPK06000002	Polyketides [PK]	Polyenes [PK06]	--	HMDB0014819	Organic compounds	Organic oxygen compounds	Organooxygen compounds	Carbohydrates and carbohydrate conjugates
pos_14979	Stearaldehyde	C18H36O	286.31	--	--	LMFA06000098	Fatty Acyls [FA]	Fatty aldehydes [FA06]	--	HMDB0002384	Organic compounds	Lipids and lipid-like molecules	Fatty Acyls	Fatty aldehydes
pos_14985	6,7-Dihydro-7-hydroxyciguatoxin	C60H88O20	1167.55	--	--	--	--	--	--	HMDB0039388	Organic compounds	Phenylpropanoids and polyketides	Ciguatera toxins	--
pos_14986	12-oxo-5E,8E,10Z-dodecatrienoic acid	C12H16O3	209.117	--	--	LMFA01060095	Fatty Acyls [FA]	Fatty Acids and Conjugates [FA01]	Oxo fatty acids [FA0106]	--	--	--	--	--
pos_14990	Methyl 3-(2,3-dihydroxy-3-methylbutyl)-4-hydroxybenzoate	C13H18O5	237.113	--	--	--	--	--	--	HMDB0032796	Organic compounds	Benzenoids	Benzene and substituted derivatives	Benzoic acids and derivatives
pos_14991	C17 Sphinganine	C17H37NO2	288.29	--	--	LMSP01040003	Sphingolipids [SP]	Sphingoid bases [SP01]	Sphingoid base homologs and variants [SP0104]	--	--	--	--	--
pos_14994	D-erythro-Dihydrosphingosine	C18H39NO2	302.306	--	--	--	--	--	--	HMDB0000269	Organic compounds	Organic nitrogen compounds	Organonitrogen compounds	Amines
pos_15005	MG(0:0/22:2(13Z,16Z)/0:0)	C25H46O4	410.341	--	--	--	--	--	--	HMDB0011553	Organic compounds	Lipids and lipid-like molecules	Glycerolipids	Monoradylglycerols
pos_15013	(5R,6R,8R,8aR)-6,8-dimethyl-5-(non-8-en-1-yl)octahydroindolizine	C19H35N	278.285	--	--	--	--	--	--	--	--	--	--	--
pos_15018	Ternatin	C37H67N7O8	702.495	--	--	LMPK12113247	Polyketides [PK]	Flavonoids [PK12]	Flavones and Flavonols [PK1211]	HMDB0040991	Organic compounds	Organic acids and derivatives	Carboxylic acids and derivatives	Amino acids, peptides, and analogues
pos_15019	3-Phenylpropanal	C9H10O	135.081	--	--	--	--	--	--	HMDB0033716	Organic compounds	Benzenoids	Benzene and substituted derivatives	--
pos_15020	8-Deoxy-11,13-dihydroxygrosheimin	C15H20O5	281.138	--	--	--	--	--	--	HMDB0041144	Organic compounds	Lipids and lipid-like molecules	Prenol lipids	Terpene lactones
pos_15023	Calcitriol	C27H44O3	458.368	C01673	Steroid biosynthesis(ko00100);Metabolic pathways(ko01100);Parathyroid hormone synthesis, secretion and action(ko04928);Endocrine and other factor-regulated calcium reabsorption(ko04961);Mineral absorption(ko04978);Tuberculosis(ko05152)	--	--	--	--	HMDB0001903	Organic compounds	Lipids and lipid-like molecules	Steroids and steroid derivatives	Vitamin D and derivatives
pos_15026	Cyclic-hpmpc	C8H12N3O5P	226.036	--	--	--	--	--	--	HMDB0250198	Organic compounds	Organoheterocyclic compounds	Diazines	Pyrimidines and pyrimidine derivatives
pos_15028	Palmitaldehyde	C16H32O	258.279	C00517	Fatty acid degradation(ko00071)	LMFA06000088	Fatty Acyls [FA]	Fatty aldehydes [FA06]	--	HMDB0001551	Organic compounds	Lipids and lipid-like molecules	Fatty Acyls	Fatty aldehydes
pos_15032	N-Nervonoyl Proline	C29H53NO3	486.391	--	--	--	--	--	--	HMDB0242098	--	--	--	--
pos_15036	Lagociclovir	C10H12FN5O3	270.098	--	--	--	--	--	--	HMDB0253955	Organic compounds	Nucleosides, nucleotides, and analogues	Purine nucleosides	Purine 2',3'-dideoxyribonucleosides
pos_15037	12-hydroxyicosanoic acid	C20H40O3	346.332	--	--	--	--	--	--	HMDB0061664	Organic compounds	Lipids and lipid-like molecules	Fatty Acyls	Fatty acids and conjugates
pos_1504	4-Methoxybenzyl glucoside	C14H20O7	618.278	--	--	--	--	--	--	HMDB0041405	Organic compounds	Organic oxygen compounds	Organooxygen compounds	Carbohydrates and carbohydrate conjugates
pos_15048	Lumequic acid	C30H58O2	918.907	--	--	LMFA01031013	Fatty Acyls [FA]	Fatty Acids and Conjugates [FA01]	Unsaturated fatty acids [FA0103]	HMDB0034432	Organic compounds	Lipids and lipid-like molecules	Fatty Acyls	Fatty acids and conjugates
pos_15049	Mithramycin	C52H76O24	1126.51	C12389	Metabolic pathways(ko01100)	--	--	--	--	HMDB0015682	Organic compounds	Organic oxygen compounds	Organooxygen compounds	Carbohydrates and carbohydrate conjugates
pos_15050	(1R,2S,3R)-2-Acetyl-4(5)-(1,2,3,4-tetrahydroxybutyl)imidazole	C9H14N2O5	213.088	--	--	--	--	--	--	HMDB0029756	Organic compounds	Organic oxygen compounds	Organooxygen compounds	Carbonyl compounds
pos_15051	Pantothenol	C9H19NO4	223.163	C05944	Pantothenate and CoA biosynthesis(ko00770)	LMFA08020198	Fatty Acyls [FA]	Fatty amides [FA08]	N-acyl amines [FA0802]	HMDB0304820	Organic compounds	Lipids and lipid-like molecules	Fatty Acyls	Fatty amides
pos_15054	Oxamniquine	C14H21N3O3	244.146	C07341	--	--	--	--	--	HMDB0015228	Organic compounds	Organoheterocyclic compounds	Quinolines and derivatives	Nitroquinolines and derivatives
pos_15055	N6-Acetyl-N6-hydroxy-L-lysine	C8H16N2O4	246.144	C03955	Metabolic pathways(ko01100)	--	--	--	--	--	--	--	--	--
pos_15056	22-hydroxydocosanoate	C22H43O3-	320.305	C19623	Cutin, suberine and wax biosynthesis(ko00073)	--	--	--	--	HMDB0304091	Organic compounds	Lipids and lipid-like molecules	Fatty Acyls	Fatty acids and conjugates
pos_15057	2-Hexadec-7-enylicosa-8,11-dienedioic acid	C36H64O4	599.444	--	--	--	--	--	--	HMDB0255383	Organic compounds	Lipids and lipid-like molecules	Fatty Acyls	Fatty acids and conjugates
pos_1506	Petunin	C28H33O17+	664.167	--	--	--	--	--	--	HMDB0030806	Organic compounds	Phenylpropanoids and polyketides	Flavonoids	Flavonoid glycosides
pos_15060	hydroxymethylcarbonyl	C2H4O2	98.9845	--	--	--	--	--	--	HMDB0253277	Organic compounds	Organic oxygen compounds	Organooxygen compounds	Alcohols and polyols
pos_1507	UDP-2-acetamido-4-(D-alanylamino)-2,4,6-trideoxy-alpha-D-glucose	C20H33N5O16P2	679.178	C22247	Metabolic pathways(ko01100);Biosynthesis of nucleotide sugars(ko01250)	--	--	--	--	--	--	--	--	--
pos_15076	UNDEC-2-ENE-8,10-DIYNOIC ACID ISOBUTYLAMIDE	C15H21NO	232.17	--	--	--	--	--	--	--	--	--	--	--
pos_15077	Kinoprene	C18H28O2	277.216	C19042	--	--	--	--	--	--	--	--	--	--
pos_15079	Riddelliine	C18H23NO6	314.139	--	--	--	--	--	--	HMDB0257220	Organic compounds	Alkaloids and derivatives	--	--
pos_15080	Linoleoyl Ethanolamide-d4	C20H33D4NO2	328.321	--	--	--	--	--	--	--	--	--	--	--
pos_15081	14,15-DHET	C20H34O4	380.28	C14775	Arachidonic acid metabolism(ko00590);Metabolic pathways(ko01100);Serotonergic synapse(ko04726)	--	--	--	--	HMDB0002265	Organic compounds	Lipids and lipid-like molecules	Fatty Acyls	Eicosanoids
pos_15084	N-Nervonoyl Glycine	C26H49NO3	424.376	--	--	--	--	--	--	HMDB0242091	Organic compounds	Organic acids and derivatives	Carboxylic acids and derivatives	Amino acids, peptides, and analogues
pos_15094	Histidylphenylalanine	C15H18N4O3	267.124	--	--	--	--	--	--	HMDB0028892	Organic compounds	Organic acids and derivatives	Carboxylic acids and derivatives	Amino acids, peptides, and analogues
pos_15095	Methoxymorpholinyldoxorubicin	C32H37NO13	685.276	--	--	--	--	--	--	HMDB0254553	Organic compounds	Phenylpropanoids and polyketides	Anthracyclines	--
pos_15098	Uracil	C4H4N2O2	112.027	C00106	Pyrimidine metabolism(ko00240);beta-Alanine metabolism(ko00410);Pantothenate and CoA biosynthesis(ko00770);Metabolic pathways(ko01100);Nucleotide metabolism(ko01232)	--	--	--	--	HMDB0000300	Organic compounds	Organoheterocyclic compounds	Diazines	Pyrimidines and pyrimidine derivatives
pos_15100	5alpha-Dihydrodeoxycorticosterone	C21H32O3	333.241	C18040	Steroid hormone biosynthesis(ko00140)	LMST02030134	Sterol Lipids [ST]	Steroids [ST02]	C21 steroids (gluco/mineralocorticoids, progestogins) and derivatives [ST0203]	HMDB0060407	Organic compounds	Lipids and lipid-like molecules	Steroids and steroid derivatives	Hydroxysteroids
pos_15102	N-(2-Hydroxyethyl)eicosa-5,8,11,14-tetraenamide	C22H37NO2	389.313	--	--	--	--	--	--	HMDB0247676	Organic compounds	Organic acids and derivatives	Carboximidic acids and derivatives	Carboximidic acids
pos_15109	3-Keto-4-methylzymosterol	C28H44O	361.321	C15816	Steroid biosynthesis(ko00100);Metabolic pathways(ko01100)	--	--	--	--	HMDB0006838	Organic compounds	Lipids and lipid-like molecules	Steroids and steroid derivatives	Cholestane steroids
pos_15113	Versiconal hemiacetal acetate	C20H16O9	423.086	C20505	Metabolic pathways(ko01100)	--	--	--	--	--	--	--	--	--
pos_15116	6-(D-alpha-(3-Guanylureido)phenylacetamido)penicillanic acid	C18H22N6O5S	457.128	--	--	--	--	--	--	HMDB0247826	Organic compounds	Organic acids and derivatives	Carboxylic acids and derivatives	Amino acids, peptides, and analogues
pos_15117	Diospyrin	C21H24O13	485.124	C10332	--	LMPK12020205	Polyketides [PK]	Flavonoids [PK12]	Flavans, Flavanols and Leucoanthocyanidins [PK1202]	HMDB0038867	Organic compounds	Phenylpropanoids and polyketides	Flavonoids	Flavonoid glycosides
pos_15118	Khelmarin D	C28H24O8	511.14	--	--	--	--	--	--	HMDB0041394	Organic compounds	Phenylpropanoids and polyketides	Coumarins and derivatives	Pyranocoumarins
pos_15121	Aquifoliunine EIII	C36H45NO17	728.253	--	--	--	--	--	--	HMDB0033578	Organic compounds	Alkaloids and derivatives	--	--
pos_15126	(1S,4R)-p-Mentha-2,8-dien-1-ol	C10H16O	170.154	--	--	--	--	--	--	HMDB0035054	Organic compounds	Lipids and lipid-like molecules	Prenol lipids	Monoterpenoids
pos_15136	Sphingosine	C18H37NO2	300.29	C00319	Sphingolipid metabolism(ko00600);Metabolic pathways(ko01100);Sphingolipid signaling pathway(ko04071);Apoptosis(ko04210);Necroptosis(ko04217)	LMSP01010001	Sphingolipids [SP]	Sphingoid bases [SP01]	Sphing-4-enines (Sphingosines) [SP0101]	HMDB0000252	Organic compounds	Organic nitrogen compounds	Organonitrogen compounds	Amines
pos_15137	3,7-Dihydroxytetradecanoylcarnitine	C21H41NO6	368.277	--	--	--	--	--	--	HMDB0241350	Organic compounds	Lipids and lipid-like molecules	Fatty Acyls	Fatty acid esters
pos_15138	5-N-Acetyl-7-N-(D-alanyl)-legionaminic acid	C14H25N3O8	386.163	C22250	Metabolic pathways(ko01100);Biosynthesis of nucleotide sugars(ko01250)	--	--	--	--	--	--	--	--	--
pos_15139	Petromyzonol sulfate	C24H42O7S	492.309	--	--	--	--	--	--	HMDB0256356	Organic compounds	Lipids and lipid-like molecules	Steroids and steroid derivatives	Bile acids, alcohols and derivatives
pos_15141	Cndac	C10H12N4O4	543.13	--	--	--	--	--	--	HMDB0250381	Organic compounds	Nucleosides, nucleotides, and analogues	Pyrimidine nucleosides	Pyrimidine 2'-deoxyribonucleosides
pos_15143	1-Oleoyl-2-{6-[(7-nitro-2-1,3-benzoxadiazol-4-yl)amino]hexanoyl}-sn-glycero-3-phospho-L-serine	C36H58N5O13P	800.384	--	--	--	--	--	--	HMDB0255478	--	--	--	--
pos_15146	CDP-DG(a-13:0/i-19:0)	C44H81N3O15P2	954.519	--	--	--	--	--	--	HMDB0116075	Organic compounds	Lipids and lipid-like molecules	Glycerophospholipids	CDP-glycerols
pos_15147	10-Hydroxymyristic acid methyl ester	C15H30O3	241.218	--	--	--	--	--	--	HMDB0031061	Organic compounds	Lipids and lipid-like molecules	Fatty Acyls	Fatty alcohols
pos_15153	Cyclohexaneundecanoic acid	C17H32O2	286.274	C12100	--	--	--	--	--	HMDB0030997	Organic compounds	Lipids and lipid-like molecules	Fatty Acyls	Fatty acids and conjugates
pos_15169	t-4-AMINOCROTONIC ACID (TACA)	C4H7NO2	102.055	--	--	--	--	--	--	--	--	--	--	--
pos_15171	L-Glutamate	C5H9NO4	148.061	C00025	Arginine biosynthesis(ko00220);Alanine, aspartate and glutamate metabolism(ko00250);Arginine and proline metabolism(ko00330);Histidine metabolism(ko00340);Taurine and hypotaurine metabolism(ko00430);D-Amino acid metabolism(ko00470);Glutathione metabolism(ko00480);Neomycin, kanamycin and gentamicin biosynthesis(ko00524);Glyoxylate and dicarboxylate metabolism(ko00630);Butanoate metabolism(ko00650)…	--	--	--	--	HMDB0000148	Organic compounds	Organic acids and derivatives	Carboxylic acids and derivatives	Amino acids, peptides, and analogues
pos_15174	Androsta-4,16-dien-3-one	C19H26O	235.183	--	--	--	--	--	--	HMDB0248405	Organic compounds	Lipids and lipid-like molecules	Steroids and steroid derivatives	Androstane steroids
pos_15176	Buagafuran	C18H30O	263.237	--	--	--	--	--	--	HMDB0249417	Organic compounds	Lipids and lipid-like molecules	Prenol lipids	Sesquiterpenoids
pos_15177	8,8a-Deoxyoleandolide	C20H36O6	373.262	C11989	Metabolic pathways(ko01100)	LMPK04000030	Polyketides [PK]	Macrolides and lactone polyketides [PK04]	--	--	--	--	--	--
pos_1518	Dapagliflozin 3-o-glucuronide	C27H33ClO12	607.151	--	--	--	--	--	--	HMDB0259686	Organic compounds	Organic oxygen compounds	Organooxygen compounds	Carbohydrates and carbohydrate conjugates
pos_15180	PGF2α serinol amide	C23H41NO6	410.291	--	--	--	--	--	--	--	--	--	--	--
pos_15187	Capsianoside III	C50H84O26	1083.51	--	--	--	--	--	--	HMDB0031891	Organic compounds	Lipids and lipid-like molecules	Prenol lipids	Terpene glycosides
pos_15188	CDP-DG(i-20:0/PGJ2)	C52H87N3O17P2	1126.51	--	--	--	--	--	--	HMDB0294122	--	--	--	--
pos_1519	Cyanidin 3-(malonylsophoroside) 5-glucoside	C36H43O24+	860.201	--	--	--	--	--	--	HMDB0037981	Organic compounds	Phenylpropanoids and polyketides	Flavonoids	Flavonoid glycosides
pos_15190	CDP-DG(i-20:0/PGF2alpha)	C52H91N3O18P2	1146.56	--	--	--	--	--	--	HMDB0294120	--	--	--	--
pos_15191	3-hydroxyadipic acid 3,6-lactone	C6H8O4	127.039	--	--	--	--	--	--	HMDB0029171	Organic compounds	Organoheterocyclic compounds	Lactones	Gamma butyrolactones
pos_15194	(R)-3-Hydroxy-hexadecanoic acid	C16H32O3	273.243	--	--	--	--	--	--	HMDB0010734	Organic compounds	Lipids and lipid-like molecules	Fatty Acyls	Fatty acids and conjugates
pos_15196	Maltotriose	C18H32O16	487.166	C01835	ABC transporters(ko02010);Carbohydrate digestion and absorption(ko04973)	--	--	--	--	HMDB0001262	Organic compounds	Organic oxygen compounds	Organooxygen compounds	Carbohydrates and carbohydrate conjugates
pos_15197	6-Caffeoylsucrose	C21H28O14	505.15	--	--	--	--	--	--	HMDB0035486	Organic compounds	Organic oxygen compounds	Organooxygen compounds	Carbohydrates and carbohydrate conjugates
pos_15198	(x)-2-Heptanol glucoside	C13H26O6	579.332	--	--	--	--	--	--	HMDB0035028	Organic compounds	Lipids and lipid-like molecules	Fatty Acyls	Fatty acyl glycosides
pos_15199	Phe Arg Lys Phe	C30H44N8O5	597.345	--	--	--	--	--	--	--	--	--	--	--
pos_1520	Cystathionine ketimine	C7H9NO4S	186.022	--	--	--	--	--	--	HMDB0002015	Organic compounds	Organic acids and derivatives	Carboxylic acids and derivatives	Amino acids, peptides, and analogues
pos_15201	maltotetraose	C24H42O21	649.219	C02052	--	--	--	--	--	HMDB0001296	Organic compounds	Organic oxygen compounds	Organooxygen compounds	Carbohydrates and carbohydrate conjugates
pos_15203	Rotenone	C23H22O6	811.272	C07593	Parkinson disease(ko05012);Pathways of neurodegeneration - multiple diseases(ko05022)	LMPK12060007	Polyketides [PK]	Flavonoids [PK12]	Rotenoid flavonoids [PK1206]	HMDB0034436	Organic compounds	Phenylpropanoids and polyketides	Isoflavonoids	Rotenoids
pos_15206	Quillaic acid 3-[xylosyl-(1->3)-[galactosyl-(1->2)]-glucuronide]	C47H72O20	921.454	--	--	--	--	--	--	HMDB0033406	Organic compounds	Lipids and lipid-like molecules	Prenol lipids	Terpene glycosides
pos_15208	CDP-DG(i-12:0/5-iso PGF2VI)	C42H71N3O18P2	932.409	--	--	--	--	--	--	HMDB0293303	--	--	--	--
pos_15215	Cembrene	C20H32	314.284	C11893	--	LMPR0104190002	Prenol Lipids [PR]	Isoprenoids [PR01]	C20 isoprenoids (diterpenes) [PR0104]	HMDB0036845	Organic compounds	Lipids and lipid-like molecules	Prenol lipids	Diterpenoids
pos_15216	3-beta-Hydroxy-4-beta-methyl-5-alpha-cholest-7-ene-4-alpha-carboxylate	C29H48O3	409.344	--	--	--	--	--	--	HMDB0011662	Organic compounds	Lipids and lipid-like molecules	Steroids and steroid derivatives	Cholestane steroids
pos_15223	Agavasaponin C'	C50H80O23	1049.5	--	--	--	--	--	--	HMDB0033811	Organic compounds	Lipids and lipid-like molecules	Steroids and steroid derivatives	Steroidal glycosides
pos_15228	Senecionine N-oxide	C18H25NO6	316.154	C15612	--	--	--	--	--	HMDB0258230	Organic compounds	Alkaloids and derivatives	--	--
pos_15230	(4E,7E,10E,13E)-Hexadeca-4,7,10,13-tetraenoic acid	C16H24O2	514.385	--	--	--	--	--	--	HMDB0253125	Organic compounds	Lipids and lipid-like molecules	Fatty Acyls	Fatty acids and conjugates
pos_15235	Lyciumoside III	C32H56O13	666.403	--	--	--	--	--	--	HMDB0039553	Organic compounds	Lipids and lipid-like molecules	Prenol lipids	Terpene glycosides
pos_15238	Cetraxate	C17H23NO4	270.149	C01564	--	--	--	--	--	HMDB0249836	Organic compounds	Phenylpropanoids and polyketides	Phenylpropanoic acids	--
pos_1524	trans-Caffeic acid [apiosyl-(1->6)-glucosyl] ester	C20H26O13	513.098	--	--	--	--	--	--	HMDB0033694	Organic compounds	Phenylpropanoids and polyketides	Cinnamic acids and derivatives	Hydroxycinnamic acids and derivatives
pos_15248	Muricatacin	C17H32O3	285.243	--	--	LMFA05000682	Fatty Acyls [FA]	Fatty alcohols [FA05]	--	HMDB0038685	Organic compounds	Lipids and lipid-like molecules	Fatty Acyls	Fatty alcohols
pos_15251	PE(14:0/0:0)	C19H40NO7P	426.263	--	--	LMGP02050003	Glycerophospholipids [GP]	Glycerophosphoethanolamines [GP02]	Monoacylglycerophosphoethanolamines [GP0205]	--	--	--	--	--
pos_15254	4'-Apo-beta,psi-caroten-4'-al	C35H46O	500.391	C19892	Metabolic pathways(ko01100)	LMPR01070596	Prenol Lipids [PR]	Isoprenoids [PR01]	C40 isoprenoids (tetraterpenes) [PR0107]	--	--	--	--	--
pos_15259	Prosapogenin	C36H54O11	680.381	--	--	--	--	--	--	HMDB0041131	Organic compounds	Lipids and lipid-like molecules	Prenol lipids	Terpene glycosides
pos_1526	serine thiol	C3H7NO3S	137.014	--	--	--	--	--	--	HMDB0258249	Organic compounds	Organic acids and derivatives	Carboxylic acids and derivatives	Amino acids, peptides, and analogues
pos_15262	6-Hydroxyshogaol	C17H24O4	331.131	--	--	--	--	--	--	HMDB0041249	Organic compounds	Benzenoids	Phenols	Methoxyphenols
pos_15263	B-Norcholest-4-en-3-one	C26H42O	371.327	C15119	--	--	--	--	--	--	--	--	--	--
pos_15264	17alpha,21-Dihydroxypregnenolone	C21H32O4	387.191	C05487	Steroid hormone biosynthesis(ko00140)	--	--	--	--	HMDB0006762	Organic compounds	Lipids and lipid-like molecules	Steroids and steroid derivatives	Hydroxysteroids
pos_15274	N-Formylmethionine	C6H11NO3S	178.054	C03145	Cysteine and methionine metabolism(ko00270)	--	--	--	--	HMDB0001015	Organic compounds	Organic acids and derivatives	Carboxylic acids and derivatives	Amino acids, peptides, and analogues
pos_15275	2,5-Di-tert-butylhydroquinone	C14H22O2	223.17	--	--	--	--	--	--	HMDB0245492	Organic compounds	Benzenoids	Benzene and substituted derivatives	Phenylpropanes
pos_15276	Octadecanamide	C18H37NO	284.295	C13846	--	LMFA08010003	Fatty Acyls [FA]	Fatty amides [FA08]	Primary amides [FA0801]	HMDB0034146	Organic compounds	Organic acids and derivatives	Carboximidic acids and derivatives	Carboximidic acids
pos_15277	gamma-Eudesmol rhamnoside	C21H36O5	333.243	--	--	--	--	--	--	HMDB0037961	Organic compounds	Lipids and lipid-like molecules	Prenol lipids	Sesquiterpenoids
pos_15278	1-Keto-24-methylcalcifediol	C28H44O3	429.332	--	--	--	--	--	--	HMDB0243913	Organic compounds	Lipids and lipid-like molecules	Steroids and steroid derivatives	Vitamin D and derivatives
pos_15279	7alpha,27-Dihydroxycholesterol	C27H46O3	441.328	C06341	Primary bile acid biosynthesis(ko00120)	LMST04030081	Sterol Lipids [ST]	Bile acids and derivatives [ST04]	C27 bile acids, alcohols, and derivatives [ST0403]	HMDB0006281	Organic compounds	Lipids and lipid-like molecules	Steroids and steroid derivatives	Bile acids, alcohols and derivatives
pos_1529	2-Thiouracil	C4H4N2OS	170.038	--	--	--	--	--	--	HMDB0245323	Organic compounds	Organoheterocyclic compounds	Diazines	Pyrimidines and pyrimidine derivatives
pos_15291	Dodecanol	C12H26O	228.232	--	--	LMFA05000001	Fatty Acyls [FA]	Fatty alcohols [FA05]	--	HMDB0011626	Organic compounds	Lipids and lipid-like molecules	Fatty Acyls	Fatty alcohols
pos_15293	3,5-Dihydroxyergosta-7,22-dien-6-one	C28H44O3	451.313	--	--	--	--	--	--	HMDB0031953	Organic compounds	Lipids and lipid-like molecules	Steroids and steroid derivatives	Ergostane steroids
pos_15299	11-Deoxycortisol	C21H30O4	311.202	C05488	Steroid hormone biosynthesis(ko00140);Metabolic pathways(ko01100);Cortisol synthesis and secretion(ko04927);Cushing syndrome(ko04934)	LMST02030086	Sterol Lipids [ST]	Steroids [ST02]	C21 steroids (gluco/mineralocorticoids, progestogins) and derivatives [ST0203]	HMDB0000015	Organic compounds	Lipids and lipid-like molecules	Steroids and steroid derivatives	Hydroxysteroids
pos_15306	5-Methylcytidine	C10H15N3O5	240.099	--	--	--	--	--	--	HMDB0000982	Organic compounds	Nucleosides, nucleotides, and analogues	Pyrimidine nucleosides	--
pos_15310	N-Palmitoyl Serine	C19H37NO4	326.27	--	--	LMFA08020101	Fatty Acyls [FA]	Fatty amides [FA08]	N-acyl amines [FA0802]	HMDB0241932	Organic compounds	Organic acids and derivatives	Carboxylic acids and derivatives	Amino acids, peptides, and analogues
pos_15312	URB937	C20H22N2O4	355.165	--	--	--	--	--	--	--	--	--	--	--
pos_15313	Dimethylsphingosine	C20H37NO4	397.306	--	--	--	--	--	--	HMDB0251406	Organic compounds	Organic oxygen compounds	Organooxygen compounds	Alcohols and polyols
pos_15314	(S)-2-Hydroxy-2-phenylacetonitrile O-[b-D-apiosyl-(1->2)-b-D-glucoside]	C19H25NO10	410.153	--	--	--	--	--	--	HMDB0036334	Organic compounds	Organic oxygen compounds	Organooxygen compounds	Carbohydrates and carbohydrate conjugates
pos_15315	Pentadecanedioylcarnitine	C22H41NO6	416.336	--	--	--	--	--	--	HMDB0241457	Organic compounds	Lipids and lipid-like molecules	Fatty Acyls	Fatty acid esters
pos_15321	Tesmilifene	C19H25NO	584.409	--	--	--	--	--	--	HMDB0258852	Organic compounds	Benzenoids	Benzene and substituted derivatives	Diphenylmethanes
pos_15328	(±)-Myristoylcarnitine	C21H41NO4	372.312	--	--	--	--	--	--	--	--	--	--	--
pos_1533	N2-Ethyl-2'-deoxyguanosine	C12H17N5O4	260.113	--	--	--	--	--	--	HMDB0255293	Organic compounds	Nucleosides, nucleotides, and analogues	Purine nucleosides	Purine 2'-deoxyribonucleosides
pos_15332	N-[(Z)-1,3-Dihydroxyoctadec-4-en-2-yl]-6-[(4-nitro-2,1,3-benzoxadiazol-7-yl)amino]hexanamide	C30H49N5O6	614.331	--	--	--	--	--	--	HMDB0247534	Organic compounds	Lipids and lipid-like molecules	Sphingolipids	Ceramides
pos_15333	Capsianoside IV	C32H52O13	662.367	--	--	--	--	--	--	HMDB0030736	Organic compounds	Lipids and lipid-like molecules	Fatty Acyls	Fatty acyl glycosides
pos_15336	CDP-DG(16:0/PGF1alpha)	C48H85N3O18P2	1018.51	--	--	--	--	--	--	HMDB0290859	--	--	--	--
pos_1534	Succinoadenosine	C14H17N5O8	384.116	--	--	--	--	--	--	HMDB0000912	Organic compounds	Nucleosides, nucleotides, and analogues	Purine nucleosides	--
pos_15344	cathasterone	C28H48O3	450.395	C15790	Metabolic pathways(ko01100)	LMST01030132	Sterol Lipids [ST]	Sterols [ST01]	Ergosterols and C24-methyl derivatives [ST0103]	HMDB0304285	Organic compounds	Lipids and lipid-like molecules	Steroids and steroid derivatives	Bile acids, alcohols and derivatives
pos_15345	Levan	C18H32O16	487.166	C06215	Starch and sucrose metabolism(ko00500)	--	--	--	--	HMDB0003539	Organic compounds	Organic oxygen compounds	Organooxygen compounds	Carbohydrates and carbohydrate conjugates
pos_15348	2,9-Dimethyl-2,9-diazatricyclo[10.2.2.25,8]octadeca-5,7,12,14,15,17-hexaene-3,10-diol, 9CI	C18H22N2O2	597.344	--	--	--	--	--	--	HMDB0038832	Organic compounds	Organic nitrogen compounds	Organonitrogen compounds	Amines
pos_15349	Difructose anhydride III	C12H20O10	649.22	C04420	--	--	--	--	--	HMDB0251271	Organic compounds	Organic oxygen compounds	Organooxygen compounds	Carbohydrates and carbohydrate conjugates
pos_15365	CDP-DG(22:5(7Z,10Z,13Z,16Z,19Z)/PGF1alpha)	C54H87N3O18P2	1169.57	--	--	--	--	--	--	HMDB0292627	--	--	--	--
pos_15366	4-hydroxy palmitic acid	C16H32O3	273.243	--	--	--	--	--	--	--	--	--	--	--
pos_15369	Cadabicine methyl ether	C26H31N3O4	921.454	--	--	--	--	--	--	HMDB0039857	Organic compounds	Phenylpropanoids and polyketides	Flavonoids	Flavonoid glycosides
pos_1537	4-Hydroxy-2,2'-bipyrrole-5-carbaldehyde	C9H8N2O2	141.041	C21569	Metabolic pathways(ko01100)	--	--	--	--	--	--	--	--	--
pos_15370	Nystatin	C47H75NO17	964.453	C06572	--	LMPK06000001	Polyketides [PK]	Polyenes [PK06]	--	HMDB0014784	Organic compounds	Organic oxygen compounds	Organooxygen compounds	Carbohydrates and carbohydrate conjugates
pos_15373	n-arachidonylethanolamine	C22H39NO	351.336	--	--	--	--	--	--	HMDB0255084	Organic compounds	Organic nitrogen compounds	Organonitrogen compounds	Amines
pos_15374	N-cis-octadec-9Z-enoyl-L-Homoserine lactone	C22H39NO3	366.3	--	--	--	--	--	--	--	--	--	--	--
pos_15375	Glycocholate	C26H43NO6	448.31	C01921	Primary bile acid biosynthesis(ko00120);Metabolic pathways(ko01100);Bile secretion(ko04976);Cholesterol metabolism(ko04979)	--	--	--	--	HMDB0000138	Organic compounds	Lipids and lipid-like molecules	Steroids and steroid derivatives	Bile acids, alcohols and derivatives
pos_15382	2-Phenylethanol	C8H10O	105.07	C05853	Phenylalanine metabolism(ko00360)	--	--	--	--	HMDB0033944	Organic compounds	Benzenoids	Benzene and substituted derivatives	--
pos_15384	Physagulin A	C30H38O7	1059.49	--	--	LMST01160042	Sterol Lipids [ST]	Sterols [ST01]	Withanolides and derivatives [ST0116]	HMDB0041047	Organic compounds	Organoheterocyclic compounds	Quinolines and derivatives	Benzoquinolines
pos_15385	Urotensin-related peptide	C49H70N10O10S2	1064.48	--	--	--	--	--	--	HMDB0250009	Organic compounds	Organic acids and derivatives	Carboxylic acids and derivatives	Amino acids, peptides, and analogues
pos_15389	alpha-Methylstyrene	C9H10	119.086	C14395	--	--	--	--	--	HMDB0059899	Organic compounds	Benzenoids	Benzene and substituted derivatives	Phenylpropenes
pos_15394	L-Asparagine	C4H8N2O3	133.065	C00152	Alanine, aspartate and glutamate metabolism(ko00250);Aminoacyl-tRNA biosynthesis(ko00970);Metabolic pathways(ko01100);Biosynthesis of amino acids(ko01230);Protein digestion and absorption(ko04974);Mineral absorption(ko04978);Central carbon metabolism in cancer(ko05230)	--	--	--	--	HMDB0000168	Organic compounds	Organic acids and derivatives	Carboxylic acids and derivatives	Amino acids, peptides, and analogues
pos_15395	3,5-Dihydroxy-6-methyl-2,3-dihydro-4H-pyran-4-one	C6H8O4	127.039	--	--	--	--	--	--	--	--	--	--	--
pos_15397	(R)-11,12,13-Trinor-1(5),6,9-guaiatrien-8-one	C12H14O	157.101	--	--	--	--	--	--	HMDB0039153	Organic compounds	Hydrocarbon derivatives	Tropones	--
pos_15399	LOMATIN	C14H14O4	247.097	--	--	--	--	--	--	--	--	--	--	--
pos_15400	Loxoprofen	C15H18O3	247.133	--	--	--	--	--	--	HMDB0041920	Organic compounds	Phenylpropanoids and polyketides	Phenylpropanoic acids	--
pos_15401	(2S,3R)-3-Hydroxy-2-methylbutanoic acid	C5H10O3	254.163	--	--	LMFA01050491	Fatty Acyls [FA]	Fatty Acids and Conjugates [FA01]	Hydroxy fatty acids [FA0105]	HMDB0000351	Organic compounds	Lipids and lipid-like molecules	Fatty Acyls	Fatty acids and conjugates
pos_15402	(±)-threo-1-(p-Hydroxyphenyl)propylene glycol 4'-glucoside	C15H22O8	295.118	--	--	--	--	--	--	HMDB0033068	Organic compounds	Organic oxygen compounds	Organooxygen compounds	Carbohydrates and carbohydrate conjugates
pos_15403	Veranisatin A	C16H22O8	307.118	--	--	--	--	--	--	HMDB0040663	Organic compounds	Lipids and lipid-like molecules	Prenol lipids	Terpene lactones
pos_15404	Amlexanox	C16H14N2O4	337.059	--	--	--	--	--	--	HMDB0015160	Organic compounds	Organoheterocyclic compounds	Benzopyrans	1-benzopyrans
pos_15407	Fluvastatin	C24H26FNO4	411.18	C07014	Bile secretion(ko04976)	--	--	--	--	HMDB0015227	Organic compounds	Organoheterocyclic compounds	Pyrroles	Substituted pyrroles
pos_15408	Armillarin	C24H30O6	432.239	--	--	--	--	--	--	HMDB0039380	Organic compounds	Organic oxygen compounds	Organooxygen compounds	Carbohydrates and carbohydrate conjugates
pos_15415	MPPa (Methyl pyropheophorbide-a)	C34H36N4O3	531.275	--	--	--	--	--	--	HMDB0254917	--	--	--	--
pos_15418	Glutarate semialdehyde	C5H8O3	81.034	C03273	Lysine degradation(ko00310);Metabolic pathways(ko01100)	--	--	--	--	HMDB0012233	Organic compounds	Lipids and lipid-like molecules	Fatty Acyls	Fatty acids and conjugates
pos_15420	Cyclohexa-2,4-dienylmethanol	C7H10O	93.0699	--	--	--	--	--	--	HMDB0250648	Organic compounds	Organic oxygen compounds	Organooxygen compounds	Alcohols and polyols
pos_15421	Trigofoenoside B	C45H76O19	962.505	--	--	--	--	--	--	HMDB0039485	Organic compounds	Lipids and lipid-like molecules	Prenol lipids	Terpene glycosides
pos_15423	CDP-DG(PGJ2/i-20:0)	C52H87N3O17P2	1052.53	--	--	--	--	--	--	HMDB0294123	--	--	--	--
pos_15425	Monomethyl glutaric acid	C6H10O4	111.044	--	--	--	--	--	--	HMDB0000858	Organic compounds	Lipids and lipid-like molecules	Fatty Acyls	Fatty acid esters
pos_15431	4-Acetyl-2-methylpyridine	C8H9NO	135.081	--	--	--	--	--	--	HMDB0040223	Organic compounds	Organic oxygen compounds	Organooxygen compounds	Carbonyl compounds
pos_15432	Jasmolone	C11H16O2	145.101	--	--	--	--	--	--	HMDB0030039	Organic compounds	Organic oxygen compounds	Organooxygen compounds	Alcohols and polyols
pos_15434	10,12-Tetradecadiene-4,6-diynoic acid, (E,E)-	C14H16O2	217.122	--	--	LMFA01030583	Fatty Acyls [FA]	Fatty Acids and Conjugates [FA01]	Unsaturated fatty acids [FA0103]	--	--	--	--	--
pos_15440	Selachyl alcohol	C21H42O3	360.345	C13860	--	LMGL01020031	Glycerolipids [GL]	Monoradylglycerols [GL01]	Monoalkylglycerols [GL0102]	HMDB0258210	Organic compounds	Lipids and lipid-like molecules	Glycerolipids	Monoradylglycerols
pos_15442	Ethinyl estradiol sulfate	C20H24O5S	376.134	--	--	--	--	--	--	HMDB0252017	Organic compounds	Lipids and lipid-like molecules	Steroids and steroid derivatives	Sulfated steroids
pos_15444	8-AHA-cAMP	C16H26N7O6P	443.171	--	--	--	--	--	--	HMDB0247415	Organic compounds	Nucleosides, nucleotides, and analogues	Purine nucleotides	Cyclic purine nucleotides
pos_15448	Glu Leu Trp Pro	C27H37N5O7	544.275	--	--	--	--	--	--	--	--	--	--	--
pos_15454	Methylfurfuryl alcohol	C6H8O2	77.0389	--	--	--	--	--	--	HMDB0302997	Organic compounds	Organoheterocyclic compounds	Heteroaromatic compounds	--
pos_15455	Ethyl methacrylate	C6H10O2	79.0546	--	--	--	--	--	--	HMDB0252052	Organic compounds	Organic acids and derivatives	Carboxylic acids and derivatives	Carboxylic acid derivatives
pos_15465	Mepartricin B	C59H86N2O19	1165.53	--	--	--	--	--	--	HMDB0254450	Organic compounds	Organic oxygen compounds	Organooxygen compounds	Carbohydrates and carbohydrate conjugates
pos_1547	Ureidoacrylate	C4H6N2O3	113.035	C20254	Pyrimidine metabolism(ko00240);Metabolic pathways(ko01100)	--	--	--	--	--	--	--	--	--
pos_15470	Arbutin	C12H16O7	273.103	C06186	Glycolysis / Gluconeogenesis(ko00010)	--	--	--	--	HMDB0029943	Organic compounds	Organic oxygen compounds	Organooxygen compounds	Carbohydrates and carbohydrate conjugates
pos_15472	1-Heptadecene	C17H34	280.3	--	--	LMFA11000318	Fatty Acyls [FA]	Hydrocarbons [FA11]	--	HMDB0302312	Organic compounds	Hydrocarbons	Unsaturated hydrocarbons	Unsaturated aliphatic hydrocarbons
pos_15476	18-Nitrooctadeca-9,12-dienoic acid	C18H31NO4	343.259	--	--	--	--	--	--	HMDB0257646	Organic compounds	Lipids and lipid-like molecules	Fatty Acyls	Lineolic acids and derivatives
pos_15477	N-Palmitoyl Threonine	C20H39NO4	358.297	--	--	LMFA08020107	Fatty Acyls [FA]	Fatty amides [FA08]	N-acyl amines [FA0802]	HMDB0241933	Organic compounds	Organic acids and derivatives	Carboxylic acids and derivatives	Amino acids, peptides, and analogues
pos_15480	Tetrapeptide	C27H40N8O9	638.331	C01960	--	--	--	--	--	HMDB0258927	Organic compounds	Organic acids and derivatives	Peptidomimetics	Hybrid peptides
pos_15481	PG(i-12:0/20:5(5Z,8Z,11Z,14Z,16E)-OH(18R))	C38H65O11P	751.416	--	--	--	--	--	--	HMDB0271109	--	--	--	--
pos_15483	N-Docosahexaenoyl Cysteine	C25H37NO3S	901.461	--	--	--	--	--	--	HMDB0242011	--	--	--	--
pos_15485	(6Z,9Z,12Z)-Octadecatrienoic acid	C18H30O2	243.21	C06426	Linoleic acid metabolism(ko00591);Biosynthesis of unsaturated fatty acids(ko01040);Metabolic pathways(ko01100)	--	--	--	--	HMDB0003073	Organic compounds	Lipids and lipid-like molecules	Fatty Acyls	Lineolic acids and derivatives
pos_15487	9-Hydroxyoctadeca-2,4-dienoic acid	C18H32O3	279.232	--	--	--	--	--	--	HMDB0247353	Organic compounds	Lipids and lipid-like molecules	Fatty Acyls	Lineolic acids and derivatives
pos_15490	Foeniculoside V	C16H28O8	371.173	--	--	--	--	--	--	HMDB0034874	Organic compounds	Lipids and lipid-like molecules	Prenol lipids	Terpene glycosides
pos_15500	Avenoleic acid	C18H32O3	261.221	--	--	LMFA02000054	Fatty Acyls [FA]	Octadecanoids [FA02]	Other Octadecanoids [FA0200]	HMDB0029978	Organic compounds	Lipids and lipid-like molecules	Fatty Acyls	Lineolic acids and derivatives
pos_15502	8-[(2R,3S)-3-(8-Hydroxyoctyl)oxiran-2-yl]octanoylcarnitine	C25H47NO6	422.327	--	--	--	--	--	--	HMDB0241808	Organic compounds	Lipids and lipid-like molecules	Fatty Acyls	Fatty acid esters
pos_15504	LysoPE(0:0/14:0)	C19H40NO7P	426.262	--	--	--	--	--	--	HMDB0011470	Organic compounds	Lipids and lipid-like molecules	Glycerophospholipids	Glycerophosphoethanolamines
pos_15508	(25S)-26-Hydroxy-24-methylenecycloartan-3-one	C31H50O2	472.414	--	--	--	--	--	--	HMDB0034555	Organic compounds	Lipids and lipid-like molecules	Steroids and steroid derivatives	Cycloartanols and derivatives
pos_15516	PE(DiMe(11,5)/20:4(7E,9E,11Z,13E)-3OH(5S,6R,15S))	C47H80NO12P	923.577	--	--	--	--	--	--	HMDB0284794	--	--	--	--
pos_15518	PIP(22:3(10Z,13Z,16Z)/PGF2alpha)	C52H90O19P2	1045.55	--	--	--	--	--	--	HMDB0280313	--	--	--	--
pos_15525	(±)14(15)-EET methyl ester	C21H34O3	335.259	--	--	--	--	--	--	--	--	--	--	--
pos_15529	LysoPE(18:3(9Z,12Z,15Z)/0:0)	C23H42NO7P	476.278	--	--	--	--	--	--	HMDB0011509	Organic compounds	Lipids and lipid-like molecules	Glycerophospholipids	Glycerophosphoethanolamines
pos_15540	Hexanenitrile	C6H11N	217.17	--	--	--	--	--	--	HMDB0303478	Organic compounds	Organic nitrogen compounds	Organonitrogen compounds	Organic cyanides
pos_15542	N-Geranyl-N'-(2-adamantyl)ethane-1,2-diamine	C22H38N2	331.311	--	--	--	--	--	--	HMDB0258447	Organic compounds	Lipids and lipid-like molecules	Prenol lipids	Monoterpenoids
pos_15544	Ganodermic acid TQ	C32H46O5	475.33	--	--	--	--	--	--	HMDB0037893	Organic compounds	Phenylpropanoids and polyketides	Phenylpropanoic acids	--
pos_15551	Janthitrem C	C37H47NO4	570.356	C20601	--	--	--	--	--	HMDB0040684	Organic compounds	Organic acids and derivatives	Peptidomimetics	Depsipeptides
pos_15559	UMP	C9H13N2O9P	307.03	C00105	Pyrimidine metabolism(ko00240);Metabolic pathways(ko01100);Nucleotide metabolism(ko01232);Biosynthesis of cofactors(ko01240)	--	--	--	--	HMDB0000288	Organic compounds	Nucleosides, nucleotides, and analogues	Pyrimidine nucleotides	Pyrimidine ribonucleotides
pos_15565	Esculentoside E	C35H54O11	689.32	--	--	--	--	--	--	HMDB0034635	Organic compounds	Lipids and lipid-like molecules	Prenol lipids	Triterpenoids
pos_15575	Trigofoenoside G	C56H92O27	1179.57	--	--	--	--	--	--	HMDB0038616	Organic compounds	Lipids and lipid-like molecules	Steroids and steroid derivatives	Steroidal glycosides
pos_15579	Clavaminic acid	C8H10N2O4	240.1	C06660	Metabolic pathways(ko01100)	--	--	--	--	--	--	--	--	--
pos_1558	Pyridin-3-ylmethyl N,N-dimethylcarbamate	C9H12N2O2	145.076	--	--	--	--	--	--	HMDB0260418	Organic compounds	Organoheterocyclic compounds	Pyridines and derivatives	--
pos_15582	N-[2-(3,5-Dioxopiperazino)propyl]-N-(2-amino-2-oxoethyl)glycine	C11H18N4O5	286.127	--	--	--	--	--	--	HMDB0255034	Organic compounds	Organic acids and derivatives	Carboxylic acids and derivatives	Amino acids, peptides, and analogues
pos_15587	6-Ketoestradiol	C18H22O3	309.142	--	--	--	--	--	--	HMDB0247084	Organic compounds	Lipids and lipid-like molecules	Steroids and steroid derivatives	Estrane steroids
pos_15593	PS(16:1(9Z)/0:0)	C22H42NO9P	496.268	--	--	LMGP03050010	Glycerophospholipids [GP]	Glycerophosphoserines [GP03]	Monoacylglycerophosphoserines [GP0305]	--	--	--	--	--
pos_15597	LysoPC(18:3(6Z,9Z,12Z))	C26H48NO7P	518.325	--	--	--	--	--	--	HMDB0010387	Organic compounds	Lipids and lipid-like molecules	Glycerophospholipids	Glycerophosphocholines
pos_1560	2-Amino-5-formylamino-6-(5-phospho-D-ribosylamino)pyrimidin-4(3H)-one	C10H16N5O9P	364.065	C15563	Riboflavin metabolism(ko00740);Metabolic pathways(ko01100)	--	--	--	--	--	--	--	--	--
pos_15610	CDP-DG(20:1(11Z)/PGF2alpha)	C52H89N3O18P2	1128.52	--	--	--	--	--	--	HMDB0291729	--	--	--	--
pos_15612	21-Deoxycortisol	C21H30O4	311.204	C05497	Steroid hormone biosynthesis(ko00140)	LMST02030195	Sterol Lipids [ST]	Steroids [ST02]	C21 steroids (gluco/mineralocorticoids, progestogins) and derivatives [ST0203]	HMDB0004030	Organic compounds	Lipids and lipid-like molecules	Steroids and steroid derivatives	Pregnane steroids
pos_15613	5a,6a-Epoxy-7E-megastigmene-3b,9e-diol 9-glucoside	C19H32O8	411.199	--	--	--	--	--	--	HMDB0038306	Organic compounds	Lipids and lipid-like molecules	Fatty Acyls	Fatty acyl glycosides
pos_15619	Camellenodiol	C29H46O3	442.353	--	--	--	--	--	--	HMDB0035735	Organic compounds	Lipids and lipid-like molecules	Prenol lipids	Triterpenoids
pos_1562	8-O-Acetyl shanzhiside methyl ester	C19H28O12	449.169	--	--	--	--	--	--	HMDB0248874	Organic compounds	Lipids and lipid-like molecules	Prenol lipids	Terpene glycosides
pos_15633	Ascladiol	C7H8O4	121.029	--	--	--	--	--	--	HMDB0029610	Organic compounds	Organoheterocyclic compounds	Dihydrofurans	Furanones
pos_15634	2-Ethylphenol	C8H10O	123.08	C14385	--	--	--	--	--	HMDB0302562	Organic compounds	Benzenoids	Phenols	1-hydroxy-4-unsubstituted benzenoids
pos_15635	Ethyl 2-furanacrylate	C9H10O3	167.07	--	--	--	--	--	--	HMDB0041611	Organic compounds	Lipids and lipid-like molecules	Fatty Acyls	Fatty acid esters
pos_15636	7-Deoxyloganetin	C11H16O4	195.103	C20790	Metabolic pathways(ko01100)	--	--	--	--	--	--	--	--	--
pos_1564	4-Hydroxyphenylacetaldehyde	C8H8O2	119.048	C03765	Tyrosine metabolism(ko00350);Metabolic pathways(ko01100)	--	--	--	--	HMDB0003767	Organic compounds	Benzenoids	Benzene and substituted derivatives	Phenylacetaldehydes
pos_15640	Tsugaric acid B	C33H52O5	529.395	--	--	--	--	--	--	HMDB0031962	Organic compounds	Lipids and lipid-like molecules	Prenol lipids	Monoterpenoids
pos_15649	Ethyl acetoacetate	C6H10O3	95.0495	C03500	--	--	--	--	--	HMDB0031216	Organic compounds	Organic acids and derivatives	Keto acids and derivatives	Beta-keto acids and derivatives
pos_1565	p-Tolualdehyde	C8H8O	121.063	C06758	Metabolic pathways(ko01100)	--	--	--	--	HMDB0029638	Organic compounds	Benzenoids	Benzene and substituted derivatives	Benzoyl derivatives
pos_15650	(Z)-3-Ureidoacrylate peracid	C4H6N2O4	111.02	C20231	Pyrimidine metabolism(ko00240);Metabolic pathways(ko01100)	--	--	--	--	--	--	--	--	--
pos_15655	DG(10:0/20:3(5Z,11Z,14Z)-O(8,9)/0:0)	C33H56O6	1135.79	--	--	--	--	--	--	HMDB0294405	--	--	--	--
pos_15658	1,8-Menthadien-2-ol	C10H16O	135.117	--	--	--	--	--	--	HMDB0302865	Organic compounds	Lipids and lipid-like molecules	Prenol lipids	Monoterpenoids
pos_15659	Ectocarpen	C11H16	149.133	C16993	--	--	--	--	--	--	--	--	--	--
pos_1566	cis-3-(3-Carboxyethenyl)-3,5-cyclohexadiene-1,2-diol	C9H10O4	147.044	C12622	Phenylalanine metabolism(ko00360);Metabolic pathways(ko01100)	--	--	--	--	--	--	--	--	--
pos_15661	1,2-Dimethyl-4-(6-methyl-4-heptenyl)-1,3-cyclohexadiene	C16H26	219.206	--	--	--	--	--	--	HMDB0037740	Organic compounds	Hydrocarbons	Unsaturated hydrocarbons	Branched unsaturated hydrocarbons
pos_15662	Deoxyshikonin	C16H16O4	255.103	C18133	Ubiquinone and other terpenoid-quinone biosynthesis(ko00130)	--	--	--	--	--	--	--	--	--
pos_15666	20-Dihydrodydrogesterone	C23H34	328.3	--	--	--	--	--	--	HMDB0060729	Organic compounds	Phenylpropanoids and polyketides	Phenylpropanoic acids	--
pos_15669	16-Hydroxyhexadecanoylcarnitine	C23H45NO5	398.327	--	--	--	--	--	--	HMDB0241458	Organic compounds	Lipids and lipid-like molecules	Fatty Acyls	Fatty acid esters
pos_1567	Homocysteine	C4H9NO2S	153.073	C00155	Cysteine and methionine metabolism(ko00270);Sulfur metabolism(ko00920);Metabolic pathways(ko01100);Biosynthesis of amino acids(ko01230);Antifolate resistance(ko01523);NOD-like receptor signaling pathway(ko04621)	--	--	--	--	HMDB0000742	Organic compounds	Organic acids and derivatives	Carboxylic acids and derivatives	Amino acids, peptides, and analogues
pos_15678	4E,6E,10Z-Hexadecatrien-1-ol	C16H28O	237.221	--	--	LMFA05000198	Fatty Acyls [FA]	Fatty alcohols [FA05]	--	--	--	--	--	--
pos_15683	METHOPRENE (S)	C19H34O3	311.259	--	--	--	--	--	--	--	--	--	--	--
pos_15687	Oleoyl Ethyl Amide	C20H39NO	327.337	--	--	--	--	--	--	--	--	--	--	--
pos_15692	(3b,24R,25x)-26-Benzoyloxystigmast-5-ene-3-ol	C36H54O3	557.397	--	--	--	--	--	--	HMDB0034553	Organic compounds	Lipids and lipid-like molecules	Steroids and steroid derivatives	Stigmastanes and derivatives
pos_15698	o-Xylene	C8H10	107.086	C07212	Metabolic pathways(ko01100)	--	--	--	--	HMDB0059851	Organic compounds	Benzenoids	Benzene and substituted derivatives	Xylenes
pos_15704	10Z-Nonadecenoic acid	C19H36O2	314.306	--	--	LMFA01030362	Fatty Acyls [FA]	Fatty Acids and Conjugates [FA01]	Unsaturated fatty acids [FA0103]	HMDB0013622	Organic compounds	Lipids and lipid-like molecules	Fatty Acyls	Fatty acids and conjugates
pos_15709	7-Hydroxymitragynine	C23H30N2O5	437.194	--	--	--	--	--	--	HMDB0247263	Organic compounds	Lipids and lipid-like molecules	Prenol lipids	Diterpenoids
pos_15711	Gly Glu Ser Tyr	C19H26N4O9	455.173	--	--	--	--	--	--	--	--	--	--	--
pos_15712	1-(5Z,8Z,11Z,14Z,17Z-eicosapentaenoyl)-glycero-3-phosphate	C23H37O7P	495.192	--	--	LMGP10050033	Glycerophospholipids [GP]	Glycerophosphates [GP10]	Monoacylglycerophosphates [GP1005]	HMDB0062308	Organic compounds	Lipids and lipid-like molecules	Glycerophospholipids	Glycerophosphates
pos_15718	Polymyxin B nonapeptide	C43H74N14O11	927.547	--	--	--	--	--	--	HMDB0256680	Organic compounds	Organic acids and derivatives	Carboxylic acids and derivatives	Amino acids, peptides, and analogues
pos_15719	CDP-DG(PGF2alpha/18:0)	C50H87N3O18P2	1044.56	--	--	--	--	--	--	HMDB0291002	--	--	--	--
pos_1572	p-Acetaminobenzoic acid	C9H9NO3	162.055	--	--	--	--	--	--	--	--	--	--	--
pos_15720	DG(8:0/PGJ2/0:0)	C31H50O7	1086.76	--	--	--	--	--	--	HMDB0297127	--	--	--	--
pos_15723	4-(beta-Acetylaminoethyl)imidazole	C7H11N3O	136.084	C05135	Histidine metabolism(ko00340)	--	--	--	--	HMDB0013253	Organic compounds	Organic acids and derivatives	Carboxylic acids and derivatives	Carboxylic acid derivatives
pos_15726	Asparaginylcysteine	C7H13N3O4S	236.069	--	--	--	--	--	--	HMDB0028728	Organic compounds	Organic acids and derivatives	Carboxylic acids and derivatives	Amino acids, peptides, and analogues
pos_15728	6-[5]-ladderane-1-hexanol	C18H28O	261.222	--	--	LMFA05000063	Fatty Acyls [FA]	Fatty alcohols [FA05]	--	--	--	--	--	--
pos_15729	(6E,8R,10Z)-8-hydroxy-3-oxohexadecadienoic acid	C16H26O4	265.181	--	--	--	--	--	--	HMDB0062365	Organic compounds	Lipids and lipid-like molecules	Fatty Acyls	Fatty acids and conjugates
pos_1573	4,6,7-Trihydroxy-1,2,3,4-tetrahydroisoquinoline	C9H11NO3	182.081	--	--	--	--	--	--	HMDB0060280	Organic compounds	Organoheterocyclic compounds	Tetrahydroisoquinolines	--
pos_15731	N-Myristoyl Glutamic acid	C19H35NO5	399.285	--	--	--	--	--	--	HMDB0242051	Organic compounds	Organic acids and derivatives	Carboxylic acids and derivatives	Amino acids, peptides, and analogues
pos_1574	4-(2-Aminophenyl)-2,4-dioxobutanoic acid	C10H9NO4	208.061	--	--	--	--	--	--	HMDB0000978	Organic compounds	Organic oxygen compounds	Organooxygen compounds	Carbonyl compounds
pos_15741	Retinol	C20H30O	304.264	C00473	Retinol metabolism(ko00830);Metabolic pathways(ko01100);Biosynthesis of cofactors(ko01240);Vitamin digestion and absorption(ko04977)	LMPR01090001	Prenol Lipids [PR]	Isoprenoids [PR01]	Retinoids [PR0109]	HMDB0000305	Organic compounds	Lipids and lipid-like molecules	Prenol lipids	Retinoids
pos_15744	3-Hydroxy-L-kynurenine	C10H12N2O4	471.147	C03227	Tryptophan metabolism(ko00380);Metabolic pathways(ko01100);Biosynthesis of cofactors(ko01240)	--	--	--	--	HMDB0000684	Organic compounds	Organic oxygen compounds	Organooxygen compounds	Carbonyl compounds
pos_15745	LysoPE(18:3(6Z,9Z,12Z)/0:0)	C23H42NO7P	476.28	--	--	--	--	--	--	HMDB0011508	Organic compounds	Lipids and lipid-like molecules	Glycerophospholipids	Glycerophosphoethanolamines
pos_15751	Homotrypanothione disulfide	C28H49N9O10S2	758.296	C16568	Glutathione metabolism(ko00480)	--	--	--	--	--	--	--	--	--
pos_15755	2-Oxo-4-hydroxy-5-aminovalerate	C5H9NO4	148.061	C05941	D-Amino acid metabolism(ko00470)	--	--	--	--	--	--	--	--	--
pos_15760	Glutaminyl-Gamma-glutamate	C10H18N4O5	274.126	--	--	--	--	--	--	HMDB0028811	Organic compounds	Organic acids and derivatives	Carboxylic acids and derivatives	Amino acids, peptides, and analogues
pos_15764	TRELAGLIPTIN	C18H20FN5O2	322.15	--	--	--	--	--	--	HMDB0259117	Organic compounds	Benzenoids	Benzene and substituted derivatives	Benzonitriles
pos_15768	C-6 Ceramide	C24H47NO3	398.362	--	--	--	--	--	--	--	--	--	--	--
pos_15769	4alpha-formyl-ergosta-7,24(241)-dien-3beta-ol	C29H46O2	444.382	--	--	--	--	--	--	HMDB0304196	Organic compounds	Lipids and lipid-like molecules	Steroids and steroid derivatives	Ergostane steroids
pos_15772	PE(19:1(9Z)/0:0)	C24H48NO7P	494.325	--	--	LMGP02050019	Glycerophospholipids [GP]	Glycerophosphoethanolamines [GP02]	Monoacylglycerophosphoethanolamines [GP0205]	--	--	--	--	--
pos_15780	LysoPA(24:0/0:0)	C27H55O7P	540.401	--	--	--	--	--	--	HMDB0114756	Organic compounds	Lipids and lipid-like molecules	Glycerophospholipids	Glycerophosphates
pos_15782	PI(22:2(13Z,16Z)/6 keto-PGF1alpha)	C51H89O17P	969.593	--	--	--	--	--	--	HMDB0277719	--	--	--	--
pos_15784	Abt-510	C46H83N13O11	1011.64	--	--	--	--	--	--	HMDB0247763	Organic compounds	Organoheterocyclic compounds	Diazinanes	Piperazines
pos_15786	LysoPC(20:2(11Z,14Z)/0:0)	C28H54NO7P	1133.66	--	--	--	--	--	--	HMDB0010392	Organic compounds	Lipids and lipid-like molecules	Glycerophospholipids	Glycerophosphocholines
pos_15791	15-Oxo-21-hydroxymabiogenin 3-[rhamnosyl-(1->6)-glucoside]	C42H66O15	793.443	--	--	--	--	--	--	HMDB0040840	Organic compounds	Organic oxygen compounds	Organooxygen compounds	Carbonyl compounds
pos_15792	Choline	C5H13NO	104.107	C00114	Glycine, serine and threonine metabolism(ko00260);Glycerophospholipid metabolism(ko00564);Metabolic pathways(ko01100);ABC transporters(ko02010);Cholinergic synapse(ko04725);Bile secretion(ko04976);Choline metabolism in cancer(ko05231)	--	--	--	--	HMDB0000097	Organic compounds	Organic nitrogen compounds	Organonitrogen compounds	Quaternary ammonium salts
pos_158	2-n-Propyl-4-oxopentanoic acid	C8H14O3	123.079	C16655	Drug metabolism - cytochrome P450(ko00982)	--	--	--	--	HMDB0060683	Organic compounds	Organic acids and derivatives	Keto acids and derivatives	Gamma-keto acids and derivatives
pos_1580	Dexelvucitabine	C9H10FN3O3	250.094	--	--	--	--	--	--	HMDB0251085	Organic compounds	Nucleosides, nucleotides, and analogues	Nucleoside and nucleotide analogues	--
pos_15800	LysoPC(18:3(9Z,12Z,15Z)/0:0)	C26H48NO7P	518.325	--	--	--	--	--	--	HMDB0010388	Organic compounds	Lipids and lipid-like molecules	Glycerophospholipids	Glycerophosphocholines
pos_15805	16-Acetylgitoxin	C43H66O15	805.448	--	--	--	--	--	--	HMDB0244719	Organic compounds	Lipids and lipid-like molecules	Steroids and steroid derivatives	Steroid lactones
pos_15806	Isoglobotrihexosylceramide	C62H117NO18	1128.82	--	--	--	--	--	--	HMDB0253388	Organic compounds	Lipids and lipid-like molecules	Sphingolipids	Glycosphingolipids
pos_1581	L-Leucine-p-nitroanilide	C12H17N3O3	269.163	--	--	--	--	--	--	HMDB0246659	Organic compounds	Organic acids and derivatives	Carboxylic acids and derivatives	Amino acids, peptides, and analogues
pos_15817	Imidacloprid	C9H10ClN5O2	220.037	C11110	--	--	--	--	--	HMDB0040292	Organic compounds	Organic nitrogen compounds	Organonitrogen compounds	Guanidines
pos_15821	Dodecanedioylcarnitine	C19H35NO6	391.285	--	--	--	--	--	--	HMDB0013327	Organic compounds	Organic acids and derivatives	Carboxylic acids and derivatives	Tricarboxylic acids and derivatives
pos_1583	Myricetin 3-galactoside	C21H20O13	503.087	--	--	LMPK12112412	Polyketides [PK]	Flavonoids [PK12]	Flavones and Flavonols [PK1211]	HMDB0034358	Organic compounds	Phenylpropanoids and polyketides	Flavonoids	Flavonoid glycosides
pos_15836	seglitide	C44H56N8O7	773.393	--	--	--	--	--	--	HMDB0258209	Organic compounds	Organic acids and derivatives	Carboxylic acids and derivatives	Amino acids, peptides, and analogues
pos_15839	Maltopentaose	C30H52O26	811.272	--	--	--	--	--	--	HMDB0012254	Organic compounds	Organic oxygen compounds	Organooxygen compounds	Carbohydrates and carbohydrate conjugates
pos_15840	PGP(18:1(11Z)/PGE2)	C44H78O16P2	947.464	--	--	--	--	--	--	HMDB0272628	--	--	--	--
pos_15842	Atosiban	C43H67N11O12S2	958.425	--	--	--	--	--	--	HMDB0248705	Organic compounds	Organic acids and derivatives	Carboxylic acids and derivatives	Amino acids, peptides, and analogues
pos_15849	(-)-Huperzine A (HupA)	C15H18N2O	260.178	--	--	--	--	--	--	HMDB0242212	Organic compounds	Organoheterocyclic compounds	Quinolines and derivatives	Quinolones and derivatives
pos_15853	4,21-Dehydrogeissoschizine	C21H23N2O3+	316.152	C03677	Metabolic pathways(ko01100)	--	--	--	--	--	--	--	--	--
pos_15855	Teasterone	C28H48O4	471.343	C15791	Metabolic pathways(ko01100)	LMST01030121	Sterol Lipids [ST]	Sterols [ST01]	Ergosterols and C24-methyl derivatives [ST0103]	--	--	--	--	--
pos_15857	PGP(22:6(4Z,7Z,11E,13Z,15E,19Z)-2OH(10S,17)/a-25:0)	C53H94O15P2	1071.57	--	--	--	--	--	--	HMDB0274766	--	--	--	--
pos_1586	2-(Methylthio)ethanol	C3H8OS	110.061	--	--	--	--	--	--	HMDB0032425	Organic compounds	Organosulfur compounds	Thioethers	Dialkylthioethers
pos_15864	(5Z,7E)-(3S)-26,26,26-Trifluoro-27-nor-9,10-seco-5,7,10(19)-cholestatriene-3,25-diol	C26H39F3O2	482.325	--	--	LMST03020024	Sterol Lipids [ST]	Secosteroids [ST03]	Vitamin D3 and derivatives [ST0302]	HMDB0243623	Organic compounds	Lipids and lipid-like molecules	Steroids and steroid derivatives	Vitamin D and derivatives
pos_1587	4-Aminohex-5-ynoic acid	C6H9NO2	92.0505	--	--	--	--	--	--	HMDB0252607	Organic compounds	Organic acids and derivatives	Carboxylic acids and derivatives	Amino acids, peptides, and analogues
pos_15871	PS(18:3(6Z,9Z,12Z)/0:0)	C24H42NO9P	520.267	--	--	LMGP03050017	Glycerophospholipids [GP]	Glycerophosphoserines [GP03]	Monoacylglycerophosphoserines [GP0305]	--	--	--	--	--
pos_15879	N,N-dimethyl-Safingol	C20H43NO2	330.337	--	--	LMSP01080056	Sphingolipids [SP]	Sphingoid bases [SP01]	Sphingoid base analogs [SP0108]	--	--	--	--	--
pos_1588	Oxepin	C6H6O	95.0494	--	--	--	--	--	--	HMDB0255979	Organic compounds	Organoheterocyclic compounds	Oxacyclic compounds	--
pos_15884	Undecanoic acid	C11H22O2	390.356	C17715	--	LMFA01010011	Fatty Acyls [FA]	Fatty Acids and Conjugates [FA01]	Straight chain fatty acids [FA0101]	HMDB0000947	Organic compounds	Lipids and lipid-like molecules	Fatty Acyls	Fatty acids and conjugates
pos_15886	Glycochenodeoxycholate	C26H43NO5	432.299	C05466	Primary bile acid biosynthesis(ko00120);Bile secretion(ko04976);Cholesterol metabolism(ko04979)	--	--	--	--	HMDB0000637	Organic compounds	Lipids and lipid-like molecules	Steroids and steroid derivatives	Bile acids, alcohols and derivatives
pos_15902	Phytal	C20H38O	312.326	--	--	--	--	--	--	HMDB0035654	Organic compounds	Lipids and lipid-like molecules	Prenol lipids	Diterpenoids
pos_15906	Phenethyl	C8H10	107.086	--	--	--	--	--	--	HMDB0252062	Organic compounds	Benzenoids	Benzene and substituted derivatives	--
pos_15909	3-Phenyl-2-propenyl	C9H10	119.086	--	--	--	--	--	--	HMDB0250264	Organic compounds	Benzenoids	Benzene and substituted derivatives	--
pos_1591	4-(2-Amino-3-hydroxyphenyl)-2,4-dioxobutanoic acid	C10H9NO5	223.071	--	--	--	--	--	--	HMDB0004083	Organic compounds	Organic oxygen compounds	Organooxygen compounds	Carbonyl compounds
pos_15911	(4-Methylphenyl)acetaldehyde	C9H10O	135.081	--	--	--	--	--	--	HMDB0029639	Organic compounds	Benzenoids	Benzene and substituted derivatives	Phenylacetaldehydes
pos_15916	10-Hydroxy-8-nor-2-fenchanone glucoside	C15H24O7	281.139	--	--	--	--	--	--	HMDB0033643	Organic compounds	Lipids and lipid-like molecules	Prenol lipids	Terpene glycosides
pos_15917	C20916	C11H19N3O5	296.122	C20916	Monobactam biosynthesis(ko00261)	--	--	--	--	--	--	--	--	--
pos_15919	MG(0:0/16:1(9Z)/0:0)	C19H36O4	311.258	--	--	--	--	--	--	HMDB0011534	Organic compounds	Lipids and lipid-like molecules	Glycerolipids	Monoradylglycerols
pos_1592	Adenosine	C10H13N5O4	268.104	C00212	Purine metabolism(ko00230);Metabolic pathways(ko01100);Nucleotide metabolism(ko01232);ABC transporters(ko02010);cGMP-PKG signaling pathway(ko04022);cAMP signaling pathway(ko04024);Sphingolipid signaling pathway(ko04071);Neuroactive ligand-receptor interaction(ko04080);Vascular smooth muscle contraction(ko04270);Regulation of lipolysis in adipocytes(ko04923);Renin secretion(ko04924);Parkinson dise…	--	--	--	--	HMDB0000050	Organic compounds	Nucleosides, nucleotides, and analogues	Purine nucleosides	--
pos_15920	22-Hydroxydocosanoic acid	C22H44O3	374.363	C19623	Cutin, suberine and wax biosynthesis(ko00073)	--	--	--	--	HMDB0302963	Organic compounds	Lipids and lipid-like molecules	Fatty Acyls	Fatty acids and conjugates
pos_15928	Armillaripin	C24H30O6	437.194	--	--	--	--	--	--	HMDB0030404	Organic compounds	Lipids and lipid-like molecules	Prenol lipids	Sesquiterpenoids
pos_15937	Argininosuccinic acid	C10H18N4O6	255.102	--	--	--	--	--	--	HMDB0000052	Organic compounds	Organic acids and derivatives	Carboxylic acids and derivatives	Amino acids, peptides, and analogues
pos_15945	PIP(20:0/PGE2)	C49H88O19P2	1081.49	--	--	--	--	--	--	HMDB0279476	--	--	--	--
pos_15946	Tetradecanol	C14H30O	237.221	--	--	--	--	--	--	HMDB0011638	Organic compounds	Lipids and lipid-like molecules	Fatty Acyls	Fatty alcohols
pos_15951	Asn Gly Gly Phe	C17H23N5O6	394.171	--	--	--	--	--	--	--	--	--	--	--
pos_15952	Tricosanoylglycine	C25H49NO3	453.406	--	--	--	--	--	--	HMDB0013314	Organic compounds	Organic acids and derivatives	Carboxylic acids and derivatives	Amino acids, peptides, and analogues
pos_15959	(2R,3S,4R,5R,6S)-2-[[(1R,2R,4R,5R,6S,10R)-5-Hydroxy-2-(hydroxymethyl)-3,9-dioxatricyclo[4.4.0.02,4]dec-7-en-10-yl]oxy]-6-(hydroxymethyl)oxane-3,4,5-triol	C15H22O10	327.108	--	--	--	--	--	--	HMDB0242754	Organic compounds	Organic oxygen compounds	Organooxygen compounds	Carbohydrates and carbohydrate conjugates
pos_15961	7-Dehydrodesmosterol	C27H42O	424.343	C05107	Steroid biosynthesis(ko00100);Metabolic pathways(ko01100)	--	--	--	--	HMDB0003896	Organic compounds	Lipids and lipid-like molecules	Steroids and steroid derivatives	Cholestane steroids
pos_15962	MG(a-21:0/0:0/0:0)[rac]	C24H48O4	418.39	--	--	--	--	--	--	HMDB0072855	Organic compounds	Lipids and lipid-like molecules	Glycerolipids	Monoradylglycerols
pos_15976	Leukotriene A3 methyl ester	C21H34O3	335.258	--	--	--	--	--	--	--	--	--	--	--
pos_15980	all-trans-Hexaprenyl diphosphate	C30H52O7P2	628.35	C01230	Terpenoid backbone biosynthesis(ko00900)	LMPR03030005	Prenol Lipids [PR]	Polyprenols [PR03]	Bactoprenol diphosphates [PR0303]	HMDB0012188	Organic compounds	Lipids and lipid-like molecules	Prenol lipids	Polyprenols
pos_15982	PC(DiMe(11,5)/PGF2alpha)	C50H88NO12P	967.631	--	--	--	--	--	--	HMDB0289040	--	--	--	--
pos_15991	1-Hexadecene	C16H32	242.285	--	--	--	--	--	--	HMDB0243889	Organic compounds	Hydrocarbons	Unsaturated hydrocarbons	Unsaturated aliphatic hydrocarbons
pos_15992	Siguazodan	C14H16N6O	267.137	--	--	--	--	--	--	HMDB0258290	Organic compounds	Organoheterocyclic compounds	Diazines	Pyridazines and derivatives
pos_15993	Dihydroferuperine	C17H23NO3	272.165	--	--	--	--	--	--	HMDB0040700	Organic compounds	Organoheterocyclic compounds	Piperidines	N-acylpiperidines
pos_15994	Glutaminylglutamine	C10H18N4O5	274.126	--	--	--	--	--	--	HMDB0028795	Organic compounds	Organic acids and derivatives	Carboxylic acids and derivatives	Amino acids, peptides, and analogues
pos_15996	Gln Glu	C10H17N3O6	240.1	--	--	--	--	--	--	--	--	--	--	--
pos_16000	2,3-Dinor-6-keto-prostaglandin F1 a	C18H30O6	342.207	--	--	--	--	--	--	HMDB0002277	Organic compounds	Lipids and lipid-like molecules	Fatty Acyls	Eicosanoids
pos_16002	Ala Arg Met	C14H28N6O4S	377.195	--	--	--	--	--	--	--	--	--	--	--
pos_1601	trans-3-Hydroxycotinine glucuronide	C16H20N2O8	369.129	--	--	--	--	--	--	HMDB0001204	Organic compounds	Organic oxygen compounds	Organooxygen compounds	Carbohydrates and carbohydrate conjugates
pos_16012	Oxyapramycin	C21H41N5O12	520.267	C17997	Neomycin, kanamycin and gentamicin biosynthesis(ko00524)	--	--	--	--	--	--	--	--	--
pos_16013	oleandomycin	C35H61NO12	652.402	C01946	Metabolic pathways(ko01100);ABC transporters(ko02010)	LMPK04000007	Polyketides [PK]	Macrolides and lactone polyketides [PK04]	--	HMDB0255932	Organic compounds	Organic oxygen compounds	Organooxygen compounds	Carbohydrates and carbohydrate conjugates
pos_16022	2-Hexenoylcarnitine	C13H23NO4	275.201	--	--	LMFA07070031	Fatty Acyls [FA]	Fatty esters [FA07]	Fatty acyl carnitines [FA0707]	HMDB0013161	Organic compounds	Lipids and lipid-like molecules	Fatty Acyls	Fatty acid esters
pos_16026	Tryptophyl-Tryptophan	C22H22N4O3	390.169	--	--	--	--	--	--	HMDB0029094	Organic compounds	Organic acids and derivatives	Carboxylic acids and derivatives	Amino acids, peptides, and analogues
pos_16027	2-Hexaprenyl-6-methoxyphenol	C37H56O2	550.469	C05802	--	LMPR02010042	Prenol Lipids [PR]	Quinones and hydroquinones [PR02]	Ubiquinones [PR0201]	HMDB0006817	Organic compounds	Lipids and lipid-like molecules	Prenol lipids	Polyprenylphenols
pos_1603	4-Amino-3-hydroxybutanoylcarnitine	C11H22N2O5	227.139	--	--	--	--	--	--	HMDB0241810	Organic compounds	Lipids and lipid-like molecules	Fatty Acyls	Fatty acid esters
pos_16035	Montecristin	C37H66O4	1167.03	--	--	--	--	--	--	HMDB0029795	Organic compounds	Lipids and lipid-like molecules	Fatty Acyls	Fatty alcohols
pos_16037	Imidazo(1,2-a)pyrazin-3(7H)-one, 2-methyl-7-phenyl-	C13H11N3O	264.051	--	--	--	--	--	--	HMDB0254914	Organic compounds	Organoheterocyclic compounds	Imidazopyrazines	--
pos_16038	1-epi-Valienol 7-phosphate	C7H13O8P	274.069	C21205	Metabolic pathways(ko01100)	--	--	--	--	--	--	--	--	--
pos_16042	Celanide	C49H76O20	949.477	--	--	--	--	--	--	HMDB0249790	Organic compounds	Lipids and lipid-like molecules	Steroids and steroid derivatives	Steroid lactones
pos_16044	(S)-Nerolidol 3-O-[a-L-Rhamnopyranosyl-(1->4)-a-L-rhamnopyranosyl-(1->2)-[4-(4-hydroxy-3-methoxycinnamoyl)-(E)-a-L-rhamnopyranosyl-(1->6)]-b-D-glucopyranoside]	C49H74O21	1021.47	--	--	--	--	--	--	HMDB0040848	Organic compounds	Organic oxygen compounds	Organooxygen compounds	Carbohydrates and carbohydrate conjugates
pos_16047	5,6-octadienoylglycine	C10H15NO3	236.069	--	--	--	--	--	--	HMDB0094798	Organic compounds	Organic acids and derivatives	Carboxylic acids and derivatives	Amino acids, peptides, and analogues
pos_16050	Hexadecanedioate	C16H30O4	269.211	C19615	Cutin, suberine and wax biosynthesis(ko00073);Metabolic pathways(ko01100)	--	--	--	--	HMDB0304377	Organic compounds	Lipids and lipid-like molecules	Fatty Acyls	Fatty acids and conjugates
pos_16051	Haloperidol	C21H23ClFNO2	376.149	C01814	--	--	--	--	--	HMDB0014645	Organic compounds	Organic oxygen compounds	Organooxygen compounds	Carbonyl compounds
pos_16052	LEUCOGENENOL	C18H25NO8	384.167	--	--	--	--	--	--	HMDB0254032	Organic compounds	Organoheterocyclic compounds	Oxazines	1,3-oxazines
pos_16056	L-1,2,3,4-Tetrahydro-beta-carboline-3-carboxylic acid	C12H12N2O2	455.17	--	--	--	--	--	--	HMDB0035665	Organic compounds	Organoheterocyclic compounds	Indoles and derivatives	Pyridoindoles
pos_16057	Saringosterol 3-glucoside	C35H58O7	555.405	--	--	--	--	--	--	HMDB0029767	Organic compounds	Lipids and lipid-like molecules	Glycerolipids	Glycosylglycerols
pos_16062	2'''-N-Acetyl-6'''-deamino-6'''-hydroxyneomycin C	C25H47N5O15	696.267	C17587	Neomycin, kanamycin and gentamicin biosynthesis(ko00524)	--	--	--	--	--	--	--	--	--
pos_16063	[(2S,3S,5R)-3-Azido-5-(5-methyl-2,4-dioxopyrimidin-1-yl)oxolan-2-yl]methyl (2S,3S)-2-amino-3-methylpentanoate	C16H24N6O5	778.394	--	--	--	--	--	--	HMDB0253320	Organic compounds	Nucleosides, nucleotides, and analogues	Pyrimidine nucleosides	Pyrimidine 2',3'-dideoxyribonucleosides
pos_1607	Rimiterol	C12H17NO3	241.155	--	--	--	--	--	--	HMDB0257235	Organic compounds	Benzenoids	Phenols	Benzenediols
pos_16072	Stemmadenine	C21H26N2O3	354.19	C11691	Metabolic pathways(ko01100)	--	--	--	--	--	--	--	--	--
pos_16075	17-AAG	C31H43N3O8	586.316	--	--	--	--	--	--	HMDB0244762	Organic compounds	Phenylpropanoids and polyketides	Macrolactams	--
pos_16079	Capsianoside II	C50H84O25	1049.51	--	--	--	--	--	--	HMDB0031892	Organic compounds	Lipids and lipid-like molecules	Prenol lipids	Terpene glycosides
pos_16081	Theasaponin E6	C57H88O26	1171.56	--	--	--	--	--	--	HMDB0302082	Organic compounds	Lipids and lipid-like molecules	Prenol lipids	Terpene glycosides
pos_16082	3-hexenedioic acid	C6H8O4	127.039	--	--	LMFA01170087	Fatty Acyls [FA]	Fatty Acids and Conjugates [FA01]	Dicarboxylic acids [FA0117]	HMDB0000393	Organic compounds	Lipids and lipid-like molecules	Fatty Acyls	Fatty acids and conjugates
pos_16084	Bombykol	C16H30O	239.237	C16873	--	LMFA05000007	Fatty Acyls [FA]	Fatty alcohols [FA05]	--	--	--	--	--	--
pos_16086	Vitamin D3	C27H44O	385.344	C05443	Steroid biosynthesis(ko00100);Metabolic pathways(ko01100);Vitamin digestion and absorption(ko04977);Rheumatoid arthritis(ko05323)	LMST03020001	Sterol Lipids [ST]	Secosteroids [ST03]	Vitamin D3 and derivatives [ST0302]	HMDB0000876	Organic compounds	Lipids and lipid-like molecules	Steroids and steroid derivatives	Vitamin D and derivatives
pos_16088	Cholylthreonine	C28H47NO7	492.335	--	--	--	--	--	--	HMDB0242443	--	--	--	--
pos_1609	Guanosine	C10H13N5O5	284.099	C00387	Purine metabolism(ko00230);Metabolic pathways(ko01100);Nucleotide metabolism(ko01232);ABC transporters(ko02010)	--	--	--	--	HMDB0000133	Organic compounds	Nucleosides, nucleotides, and analogues	Purine nucleosides	--
pos_16090	Stearidonic acid	C18H28O2	591.373	C16300	alpha-Linolenic acid metabolism(ko00592)	LMFA01030357	Fatty Acyls [FA]	Fatty Acids and Conjugates [FA01]	Unsaturated fatty acids [FA0103]	HMDB0006547	Organic compounds	Lipids and lipid-like molecules	Fatty Acyls	Lineolic acids and derivatives
pos_16093	Goshonoside F5	C32H54O13	664.384	--	--	--	--	--	--	HMDB0038541	Organic compounds	Lipids and lipid-like molecules	Prenol lipids	Terpene glycosides
pos_16096	PG(i-12:0/5-iso PGF2VI)	C36H65O13P	759.401	--	--	--	--	--	--	HMDB0271093	--	--	--	--
pos_16097	Clarithromycin	C38H69NO13	770.455	C06912	--	LMPK04000014	Polyketides [PK]	Macrolides and lactone polyketides [PK04]	--	HMDB0015342	Organic compounds	Organic oxygen compounds	Organooxygen compounds	Carbohydrates and carbohydrate conjugates
pos_16104	PGP(16:0/PGE2)	C42H76O16P2	921.454	--	--	--	--	--	--	HMDB0272316	--	--	--	--
pos_16106	PS(24:0/18:1(12Z)-2OH(9,10))	C48H92NO12P	944.603	--	--	--	--	--	--	HMDB0283658	--	--	--	--
pos_16109	Formyl 3-hydroxybutanoate	C5H8O4	97.0288	--	--	--	--	--	--	HMDB0257659	Organic compounds	Organic acids and derivatives	Hydroxy acids and derivatives	Beta hydroxy acids and derivatives
pos_1611	Hypoxanthine	C5H4N4O	137.047	C00262	Purine metabolism(ko00230);Metabolic pathways(ko01100);Nucleotide metabolism(ko01232)	--	--	--	--	HMDB0000157	Organic compounds	Organoheterocyclic compounds	Imidazopyrimidines	Purines and purine derivatives
pos_16124	Lepidiumterpenyl ester	C23H42O4	400.343	--	--	--	--	--	--	HMDB0036865	Organic compounds	Lipids and lipid-like molecules	Prenol lipids	Sesquiterpenoids
pos_16125	4α-carboxy-5α-cholesta-8,24-dien-3β-ol	C28H44O3	446.359	C22112	Steroid biosynthesis(ko00100);Metabolic pathways(ko01100)	LMST01010152	Sterol Lipids [ST]	Sterols [ST01]	Cholesterol and derivatives [ST0101]	HMDB0062385	Organic compounds	Lipids and lipid-like molecules	Steroids and steroid derivatives	Cholestane steroids
pos_16126	LysoPC(15:0)	C23H48NO7P	482.325	--	--	--	--	--	--	HMDB0010381	Organic compounds	Lipids and lipid-like molecules	Glycerophospholipids	Glycerophosphocholines
pos_1613	Glu Val	C10H18N2O5	247.129	--	--	--	--	--	--	--	--	--	--	--
pos_16131	Syrups, hydrolyzed starch, hydrogenated	C18H34O16	545.144	--	--	--	--	--	--	HMDB0258656	Organic compounds	Organic oxygen compounds	Organooxygen compounds	Carbohydrates and carbohydrate conjugates
pos_1614	Lys Leu	C12H25N3O3	260.196	--	--	--	--	--	--	--	--	--	--	--
pos_16140	CDP-DG(a-17:0/PGF1alpha)	C49H87N3O18P2	1090.53	--	--	--	--	--	--	HMDB0293043	--	--	--	--
pos_16141	Cereulide	C57H96N6O18	1117.64	--	--	--	--	--	--	HMDB0249820	Organic compounds	Organic acids and derivatives	Peptidomimetics	Depsipeptides
pos_16148	Eicosanoyl-EA	C22H45NO2	356.353	--	--	LMFA08040038	Fatty Acyls [FA]	Fatty amides [FA08]	N-acyl ethanolamines (endocannabinoids) [FA0804]	HMDB0248559	Organic compounds	Organic nitrogen compounds	Organonitrogen compounds	Amines
pos_16152	Phospho-anandamide	C22H37NO5P-	449.227	C19913	Retrograde endocannabinoid signaling(ko04723)	--	--	--	--	--	--	--	--	--
pos_16164	3alpha,7alpha,12alpha-Trihydroxy-5beta-cholestanoate	C27H46O5	939.608	C04722	Primary bile acid biosynthesis(ko00120);Metabolic pathways(ko01100)	--	--	--	--	HMDB0000601	Organic compounds	Lipids and lipid-like molecules	Steroids and steroid derivatives	Bile acids, alcohols and derivatives
pos_16165	LysoPE(0:0/18:1(11Z))	C23H46NO7P	959.606	--	--	--	--	--	--	HMDB0011475	Organic compounds	Lipids and lipid-like molecules	Glycerophospholipids	Glycerophosphoethanolamines
pos_16166	Pubescenol	C28H42O6	971.587	--	--	LMPR0104300001	Prenol Lipids [PR]	Isoprenoids [PR01]	C20 isoprenoids (diterpenes) [PR0104]	HMDB0030085	Organic compounds	Lipids and lipid-like molecules	Steroids and steroid derivatives	Steroid lactones
pos_16169	Lysosulfatide	C24H47NO10S	1100.64	--	--	--	--	--	--	HMDB0254273	Organic compounds	Lipids and lipid-like molecules	Sphingolipids	Glycosphingolipids
pos_1617	N-Trimethyl-2-aminoethylphosphonate	C5H15NO3P+	151.075	C06459	Phosphonate and phosphinate metabolism(ko00440);Metabolic pathways(ko01100)	--	--	--	--	HMDB0001565	Organic compounds	Organic nitrogen compounds	Organonitrogen compounds	Quaternary ammonium salts
pos_16172	3,5,7-Trimethyl-2E,4E,6E,8E-decatetraene	C13H20	177.163	--	--	LMFA11000054	Fatty Acyls [FA]	Hydrocarbons [FA11]	--	--	--	--	--	--
pos_16173	CPA(18:1(11Z)/0:0)	C21H39O6P	418.248	--	--	--	--	--	--	HMDB0007005	Organic compounds	Lipids and lipid-like molecules	Glycerophospholipids	Glycerophosphates
pos_16175	PS(20:1(11Z)/LTE4)	C49H85N2O13PS	1011.5	--	--	--	--	--	--	HMDB0282183	--	--	--	--
pos_16178	(3xi,5Z)-1,5-Octadien-3-ol	C8H14O	109.101	--	--	--	--	--	--	HMDB0030966	Organic compounds	Lipids and lipid-like molecules	Fatty Acyls	Fatty alcohols
pos_16183	Ganglioside GM3 (d18:0/20:0)	C61H114N2O21	1175.78	--	--	--	--	--	--	HMDB0011919	Organic compounds	Lipids and lipid-like molecules	Sphingolipids	Glycosphingolipids
pos_16186	2-Methyl-3-(2-pentenyl)-2-cyclopenten-1-one	C11H16O	147.117	--	--	--	--	--	--	HMDB0037294	Organic compounds	Organic oxygen compounds	Organooxygen compounds	Carbonyl compounds
pos_16189	Farnesyl acetone	C18H30O	263.237	--	--	--	--	--	--	--	--	--	--	--
pos_1619	1,2-dibutyrin	C11H20O5	250.165	--	--	--	--	--	--	HMDB0304007	Organic compounds	Lipids and lipid-like molecules	Glycerolipids	Diradylglycerols
pos_16194	Clavepictine B	C20H35NO	306.279	--	--	LMSP01080053	Sphingolipids [SP]	Sphingoid bases [SP01]	Sphingoid base analogs [SP0108]	--	--	--	--	--
pos_16196	3-Methyl-5-propyl-2-furantridecanoic acid	C21H36O3	337.274	--	--	--	--	--	--	HMDB0112079	Organic compounds	Lipids and lipid-like molecules	Fatty Acyls	Fatty acids and conjugates
pos_16220	Verruculogen	C27H33N3O7	534.213	C20045	Metabolic pathways(ko01100)	--	--	--	--	--	--	--	--	--
pos_16221	LysoPC(18:1(11Z)/0:0)	C26H52NO7P	544.34	--	--	--	--	--	--	HMDB0010385	Organic compounds	Lipids and lipid-like molecules	Glycerophospholipids	Glycerophosphocholines
pos_16223	Hovenidulcioside A2	C38H58O12	706.379	--	--	--	--	--	--	HMDB0041029	Organic compounds	Lipids and lipid-like molecules	Prenol lipids	Terpene glycosides
pos_16226	(E)-3-Hexen-1-ol	C6H12O	83.086	--	--	--	--	--	--	HMDB0302264	Organic compounds	Lipids and lipid-like molecules	Fatty Acyls	Fatty alcohols
pos_16227	PE(DiMe(11,5)/PGE2)	C47H80NO12P	923.571	--	--	--	--	--	--	HMDB0284778	--	--	--	--
pos_16229	xi-3-Methyl-3-cyclohexen-1-ol	C7H12O	95.0859	--	--	--	--	--	--	HMDB0034372	Organic compounds	Organic oxygen compounds	Organooxygen compounds	Alcohols and polyols
pos_16232	(Z)-4-Hepten-1-ol	C7H14O	97.1015	--	--	LMFA05000571	Fatty Acyls [FA]	Fatty alcohols [FA05]	--	HMDB0031405	Organic compounds	Lipids and lipid-like molecules	Fatty Acyls	Fatty alcohols
pos_1624	1-Pyrroline-4-hydroxy-2-carboxylate	C5H7NO3	112.041	C04282	D-Amino acid metabolism(ko00470);Metabolic pathways(ko01100)	--	--	--	--	HMDB0002234	Organic compounds	Organoheterocyclic compounds	Pyrrolines	--
pos_16240	gamma-Aminobutyric acid cetyl ester	C20H41NO2	292.3	--	--	--	--	--	--	HMDB0249837	Organic compounds	Organic acids and derivatives	Carboxylic acids and derivatives	Amino acids, peptides, and analogues
pos_1625	2-Hydroxymethylanthraquinone	C15H10O3	203.049	C10354	--	--	--	--	--	HMDB0302602	Organic compounds	Benzenoids	Anthracenes	Anthraquinones
pos_16262	2-Deoxy-2-fluoro-alpha-D-galactopyranose	C6H11FO5	147.044	--	--	--	--	--	--	HMDB0245096	Organic compounds	Organic oxygen compounds	Organooxygen compounds	Carbohydrates and carbohydrate conjugates
pos_16264	7-Aminoheptanoic acid	C7H15NO2	184.074	--	--	--	--	--	--	HMDB0247233	Organic compounds	Lipids and lipid-like molecules	Fatty Acyls	Fatty acids and conjugates
pos_16266	Demethoxyshogaol	C16H22O2	288.196	--	--	--	--	--	--	HMDB0041250	Organic compounds	Benzenoids	Phenols	1-hydroxy-2-unsubstituted benzenoids
pos_16271	Triamcinolone acetonide 21-palmitate	C40H61FO7	637.42	--	--	--	--	--	--	HMDB0259146	Organic compounds	Lipids and lipid-like molecules	Steroids and steroid derivatives	Pregnane steroids
pos_16272	N,N,N-Trimethylethenaminium	C5H12N+	86.0967	--	--	--	--	--	--	HMDB0059961	Organic compounds	Organic nitrogen compounds	Organonitrogen compounds	Quaternary ammonium salts
pos_16273	N-Arachidonoyl Glutamine	C25H40N2O4	865.604	--	--	LMFA08020126	Fatty Acyls [FA]	Fatty amides [FA08]	N-acyl amines [FA0802]	HMDB0241994	Organic compounds	Organic acids and derivatives	Carboxylic acids and derivatives	Amino acids, peptides, and analogues
pos_1628	2-Butyl-4,5-diethyloxazole	C11H19NO	182.154	--	--	--	--	--	--	HMDB0037891	Organic compounds	Organoheterocyclic compounds	Azoles	Oxazoles
pos_16289	Securinine	C13H15NO2	240.1	C10614	--	--	--	--	--	--	--	--	--	--
pos_1629	Creatinine aspartate	C8H10N4O5	243.072	--	--	--	--	--	--	HMDB0250526	Organic compounds	Organic acids and derivatives	Carboxylic acids and derivatives	Amino acids, peptides, and analogues
pos_16291	YM-53601	C21H21FN2O	337.167	--	--	--	--	--	--	--	--	--	--	--
pos_16292	Antibiotic G-418	C20H40N4O10	496.268	C17703	Neomycin, kanamycin and gentamicin biosynthesis(ko00524)	--	--	--	--	--	--	--	--	--
pos_1630	7-(alpha-D-Glucopyranosyloxy)-4-methyl-2H-1-benzopyran-2-one	C16H18O8	338.099	--	--	--	--	--	--	HMDB0244795	Organic compounds	Phenylpropanoids and polyketides	Coumarins and derivatives	Coumarin glycosides
pos_1631	Prenol	C5H10O	69.0701	C01390	Riboflavin metabolism(ko00740)	--	--	--	--	HMDB0030124	Organic compounds	Organic oxygen compounds	Organooxygen compounds	Alcohols and polyols
pos_16310	Phosphoric acid	H3O4P	98.9846	C00009	Oxidative phosphorylation(ko00190);ABC transporters(ko02010);Parathyroid hormone synthesis, secretion and action(ko04928);Mineral absorption(ko04978);Parkinson disease(ko05012);Pathways of neurodegeneration - multiple diseases(ko05022)	--	--	--	--	HMDB0001429	Inorganic compounds	Homogeneous non-metal compounds	Non-metal oxoanionic compounds	Non-metal phosphates
pos_16316	Ganglioside GA2 (d18:1/24:0)	C62H116N2O18	1177.82	--	--	--	--	--	--	HMDB0004897	Organic compounds	Lipids and lipid-like molecules	Sphingolipids	Glycosphingolipids
pos_16324	Prolyl-Tyrosine	C14H18N2O4	278.127	--	--	--	--	--	--	HMDB0029029	Organic compounds	Organic acids and derivatives	Carboxylic acids and derivatives	Amino acids, peptides, and analogues
pos_16326	2-[(2-Amino-2-oxoethyl)-[(2S)-2-[(2-amino-2-oxoethyl)-(carboxymethyl)amino]propyl]amino]acetic acid	C11H20N4O6	287.134	--	--	--	--	--	--	HMDB0247365	Organic compounds	Organic acids and derivatives	Carboxylic acids and derivatives	Amino acids, peptides, and analogues
pos_16330	4-hydroxy-2-nonenal-[Cys-Gly] conjugate	C14H26N2O5S	691.342	--	--	--	--	--	--	HMDB0304175	Organic compounds	Organic acids and derivatives	Carboxylic acids and derivatives	Amino acids, peptides, and analogues
pos_16336	Boc-val-pro-arg-mca	C31H45N7O7	610.336	--	--	--	--	--	--	HMDB0249335	Organic compounds	Lipids and lipid-like molecules	Steroids and steroid derivatives	Steroid esters
pos_16343	PE(24:1(15Z)/PGF1alpha)	C49H92NO11P	919.68	--	--	--	--	--	--	HMDB0284642	--	--	--	--
pos_16351	Arg-Thr-Lys-Arg	C22H45N11O6	582.344	--	--	--	--	--	--	HMDB0304796	Organic compounds	Organic acids and derivatives	Carboxylic acids and derivatives	Amino acids, peptides, and analogues
pos_16353	CDP-DG(22:3(10Z,13Z,16Z)/TXB2)	C55H91N3O19P2	1124.56	--	--	--	--	--	--	HMDB0292361	--	--	--	--
pos_16355	1,5-Benzothiazepin-4(5H)-one, 2,3-dihydro-3-hydroxy-2-(4-methoxyphenyl)-5-(2-(methylamino)ethyl)-, (2S,3S)-	C19H22N2O3S	376.169	--	--	--	--	--	--	HMDB0247530	Organic compounds	Organoheterocyclic compounds	Benzothiazepines	--
pos_16356	Palmitoyl-L-carnitine	C23H45NO4	400.343	--	--	--	--	--	--	HMDB0000222	Organic compounds	Lipids and lipid-like molecules	Fatty Acyls	Fatty acid esters
pos_16358	N-Palmitoyl Lysine	C22H44N2O3	402.363	--	--	--	--	--	--	HMDB0241929	Organic compounds	Organic acids and derivatives	Carboxylic acids and derivatives	Amino acids, peptides, and analogues
pos_16360	Arg Tyr Arg Ile	C27H46N10O6	607.362	--	--	--	--	--	--	--	--	--	--	--
pos_16361	Aypgkf	C34H47N7O8	720.313	--	--	--	--	--	--	HMDB0248753	Organic compounds	Organic acids and derivatives	Carboxylic acids and derivatives	Amino acids, peptides, and analogues
pos_16368	3-(Carboxymethylamino)propanoic acid	C5H9NO4	148.062	--	--	--	--	--	--	HMDB0033550	Organic compounds	Organic acids and derivatives	Carboxylic acids and derivatives	Amino acids, peptides, and analogues
pos_16374	Voglibose	C10H21NO7	232.118	--	--	--	--	--	--	HMDB0015598	Organic compounds	Organic oxygen compounds	Organooxygen compounds	Alcohols and polyols
pos_16379	Chenodeoxycholate	C24H40O4	357.275	C02528	Primary bile acid biosynthesis(ko00120);Metabolic pathways(ko01100);Bile secretion(ko04976)	--	--	--	--	HMDB0000518	Organic compounds	Lipids and lipid-like molecules	Steroids and steroid derivatives	Bile acids, alcohols and derivatives
pos_16380	1α-Hydroxy-3-oxo-5β-cholan-24-oic Acid	C24H38O4	391.285	--	--	LMST04010258	Sterol Lipids [ST]	Bile acids and derivatives [ST04]	C24 bile acids, alcohols, and derivatives [ST0401]	--	--	--	--	--
pos_16381	Nemonoxacin	C20H25N3O4	394.171	--	--	--	--	--	--	HMDB0255512	Organic compounds	Organoheterocyclic compounds	Quinolines and derivatives	Quinoline carboxylic acids
pos_1639	7-Carboxynalidixic acid	C12H10N2O5	263.07	--	--	--	--	--	--	HMDB0247238	Organic compounds	Organoheterocyclic compounds	Diazanaphthalenes	Naphthyridines
pos_16391	Nb-trans-Feruloylserotonin glucoside	C26H30N2O9	556.225	--	--	--	--	--	--	HMDB0032761	Organic compounds	Organoheterocyclic compounds	Indoles and derivatives	Tryptamines and derivatives
pos_16392	2'-(4-Hydroxyphenylacetyl)-6'-(4-hydroxy-3-methylbutanoyl)-phloroacetophenone 4'-[rhamnosyl-(1->2)-glucoside]	C33H42O17	728.278	--	--	--	--	--	--	HMDB0303777	Organic compounds	Lipids and lipid-like molecules	Prenol lipids	Tetraterpenoids
pos_1640	DL-Leucine	C6H13NO2	132.102	--	--	--	--	--	--	--	--	--	--	--
pos_16401	Officinalisin II	C50H84O23	1075.53	--	--	--	--	--	--	HMDB0302339	Organic compounds	Lipids and lipid-like molecules	Steroids and steroid derivatives	Steroidal glycosides
pos_16406	14,15-EE-8(Z)-E	C20H36O3	325.274	--	--	--	--	--	--	--	--	--	--	--
pos_16413	LysoPC(20:0/0:0)	C28H58NO7P	590.352	--	--	--	--	--	--	HMDB0010390	Organic compounds	Lipids and lipid-like molecules	Glycerophospholipids	Glycerophosphocholines
pos_16414	5-O-beta-D-Mycaminosyltylonolide	C31H51NO10	597.347	C12002	Metabolic pathways(ko01100)	--	--	--	--	--	--	--	--	--
pos_16420	Metabolite A	C41H62O15	759.401	--	--	--	--	--	--	HMDB0254494	Organic compounds	Lipids and lipid-like molecules	Prenol lipids	Terpene glycosides
pos_16435	Tragopogonsaponin J	C57H84O22	1103.54	--	--	--	--	--	--	HMDB0037924	Organic compounds	Lipids and lipid-like molecules	Prenol lipids	Terpene glycosides
pos_16440	N-hydroxycadaverine	C5H15N2O+	261.223	--	--	--	--	--	--	HMDB0304426	Organic compounds	Organic nitrogen compounds	Organonitrogen compounds	N-organohydroxylamines
pos_16442	(3beta,22E)-26,27-Dinorergosta-5,22-dien-3-ol	C26H42O	370.332	--	--	--	--	--	--	HMDB0029863	Organic compounds	Lipids and lipid-like molecules	Steroids and steroid derivatives	Hydroxysteroids
pos_16443	Yuzu lactone	C12H20O2	415.281	--	--	--	--	--	--	HMDB0032901	Organic compounds	Phenylpropanoids and polyketides	Macrolides and analogues	--
pos_16445	(E)-4-[[(1R)-2-[[(2R)-2-(2-Adamantyloxycarbonylamino)-3-(1H-indol-3-yl)-2-methylpropanoyl]amino]-1-phenylethyl]amino]-4-oxobut-2-enoic acid	C35H40N4O6	577.277	--	--	--	--	--	--	HMDB0260209	Organic compounds	Organoheterocyclic compounds	Indoles and derivatives	Tryptamines and derivatives
pos_16448	Dihydrotestosterone diglucuronide	C31H46O14	684.337	--	--	--	--	--	--	HMDB0251334	Organic compounds	Lipids and lipid-like molecules	Steroids and steroid derivatives	Steroidal glycosides
pos_16453	Soyasaponin aa	C53H82O21	1072.57	--	--	--	--	--	--	HMDB0040505	Organic compounds	Phenylpropanoids and polyketides	Flavonoids	Flavonoid glycosides
pos_16457	Pentopril	C18H23NO5	298.144	--	--	--	--	--	--	HMDB0256290	Organic compounds	Organoheterocyclic compounds	Indoles and derivatives	Indolecarboxylic acids and derivatives
pos_16459	Pipercitine	C23H43NO	332.332	--	--	--	--	--	--	HMDB0039937	Organic compounds	Organoheterocyclic compounds	Piperidines	N-acylpiperidines
pos_16462	Didemnin A	C49H78N6O12	943.573	C16862	--	--	--	--	--	HMDB0251219	Organic compounds	Organic acids and derivatives	Peptidomimetics	Depsipeptides
pos_16463	PI(22:5(4Z,7Z,10Z,13Z,16Z)/PGE1)	C51H83O16P	1005.52	--	--	--	--	--	--	HMDB0278197	--	--	--	--
pos_16466	Dodecyl-beta-D-maltoside	C24H46O11	1021.62	--	--	--	--	--	--	HMDB0247203	Organic compounds	Lipids and lipid-like molecules	Fatty Acyls	Fatty acyl glycosides
pos_16468	Ganglioside GA2 (d18:1/9Z-18:1)	C56H102N2O18	1091.73	--	--	--	--	--	--	HMDB0004889	Organic compounds	Lipids and lipid-like molecules	Sphingolipids	Glycosphingolipids
pos_16471	CL(8:0/13:0/13:0/17:0)	C60H116O17P2	1135.79	--	--	--	--	--	--	HMDB0119617	Organic compounds	Lipids and lipid-like molecules	Glycerophospholipids	Glycerophosphoglycerophosphoglycerols
pos_16475	Valeraldehyde propyleneglycol acetal	C8H16O2	306.279	--	--	--	--	--	--	HMDB0032551	Organic compounds	Organoheterocyclic compounds	Dioxolanes	1,3-dioxolanes
pos_16479	2-(5,8-Tetradecadienyl)cyclobutanone	C18H30O	263.237	--	--	--	--	--	--	HMDB0037519	Organic compounds	Organic oxygen compounds	Organooxygen compounds	Carbonyl compounds
pos_1648	N-Nitrosoproline	C5H8N2O3	127.049	C19485	--	--	--	--	--	HMDB0041946	Organic compounds	Organic acids and derivatives	Carboxylic acids and derivatives	Amino acids, peptides, and analogues
pos_16482	Isolinderanolide	C21H36O3	337.274	--	--	--	--	--	--	HMDB0038105	Organic compounds	Organoheterocyclic compounds	Tetrahydrofurans	--
pos_16490	LysoPE(18:2(9Z,12Z)/0:0)	C23H44NO7P	478.294	--	--	--	--	--	--	HMDB0011507	Organic compounds	Lipids and lipid-like molecules	Glycerophospholipids	Glycerophosphoethanolamines
pos_16508	Buprenorphine glucuronide	C35H49NO10	666.339	--	--	--	--	--	--	HMDB0060928	Organic compounds	Organoheterocyclic compounds	Pyridines and derivatives	Bipyridines and oligopyridines
pos_16509	Concanamycin	C39H64O10	692.454	--	--	--	--	--	--	HMDB0250429	Organic compounds	Phenylpropanoids and polyketides	Macrolides and analogues	--
pos_1651	DMPO	C6H11NO	114.092	--	--	--	--	--	--	HMDB0246162	Organic compounds	Organoheterocyclic compounds	Pyrrolines	--
pos_16510	N,N-Didesmethyltamoxifen	C24H25NO	725.332	C16548	Drug metabolism - cytochrome P450(ko00982)	--	--	--	--	--	--	--	--	--
pos_16517	6-Hydroxypentadecanedioic acid	C15H28O5	253.174	--	--	--	--	--	--	HMDB0031885	Organic compounds	Lipids and lipid-like molecules	Fatty Acyls	Fatty acids and conjugates
pos_1652	Nonate	C9H16O4	230.139	--	--	--	--	--	--	HMDB0011717	Organic compounds	Lipids and lipid-like molecules	Fatty Acyls	Fatty acids and conjugates
pos_16520	Isopropamide	C23H33N2O+	376.253	C07055	--	--	--	--	--	HMDB0015562	Organic compounds	Benzenoids	Benzene and substituted derivatives	Diphenylmethanes
pos_16521	VAPIPROST	C30H39NO4	516.252	--	--	--	--	--	--	HMDB0259765	Organic compounds	Benzenoids	Benzene and substituted derivatives	Biphenyls and derivatives
pos_16524	10-(2-(Diethylamino)ethyl)-9(10H)-acridinone (4,5-dihydro-2-thiazolyl)hydrazone	C22H27N5S	804.416	--	--	--	--	--	--	HMDB0257256	Organic compounds	Organoheterocyclic compounds	Quinolines and derivatives	Benzoquinolines
pos_16525	Pectenotoxin 1	C47H70O15	892.5	C16871	--	--	--	--	--	HMDB0033490	Organic compounds	Phenylpropanoids and polyketides	Macrolides and analogues	Pectenotoxins and derivatives
pos_16529	Piperanine	C17H21NO3	270.149	--	--	--	--	--	--	HMDB0033874	Organic compounds	Organoheterocyclic compounds	Benzodioxoles	--
pos_16530	CETRIMONIUM	C19H41N	284.331	--	--	--	--	--	--	--	--	--	--	--
pos_16543	Quifenadine	C20H23NO	293.175	--	--	--	--	--	--	HMDB0240236	Organic compounds	Benzenoids	Benzene and substituted derivatives	Diphenylmethanes
pos_1655	Norvaline	C5H11NO2	100.076	--	--	--	--	--	--	HMDB0013716	Organic compounds	Organic acids and derivatives	Carboxylic acids and derivatives	Amino acids, peptides, and analogues
pos_16565	Chenodeoxycholylglutamine	C29H48N2O6	1063.67	--	--	--	--	--	--	HMDB0242408	Organic compounds	Lipids and lipid-like molecules	Steroids and steroid derivatives	Bile acids, alcohols and derivatives
pos_16569	Manzamine A	C36H44N4O	1135.68	C19898	--	--	--	--	--	HMDB0242555	Organic compounds	Alkaloids and derivatives	Harmala alkaloids	--
pos_16574	2,3-bis (4-Hydroxyphenyl) Propionitrile	C15H13NO2	240.1	--	--	--	--	--	--	--	--	--	--	--
pos_16576	8,12-Epoxy-4(15),7,11-eudesmatrien-1-one	C15H18O2	483.249	--	--	--	--	--	--	HMDB0033235	Organic compounds	Lipids and lipid-like molecules	Prenol lipids	Sesquiterpenoids
pos_16580	Prostaglandin E2 p-benzamidophenyl ester	C33H41NO6	548.3	--	--	--	--	--	--	--	--	--	--	--
pos_16583	Vinaginsenoside R12	C36H64O11	637.42	--	--	--	--	--	--	HMDB0040782	Organic compounds	Benzenoids	Phenols	Benzenediols
pos_16588	PE(24:0/PGF1alpha)	C49H94NO11P	945.691	--	--	--	--	--	--	HMDB0284538	--	--	--	--
pos_1659	3-Nitrophenol	C6H5NO3	140.034	C14418	--	--	--	--	--	HMDB0245949	Organic compounds	Benzenoids	Phenols	Nitrophenols
pos_16591	Cysteinyl-Arginine	C9H19N5O3S	278.129	--	--	--	--	--	--	HMDB0028769	Organic compounds	Organic acids and derivatives	Carboxylic acids and derivatives	Amino acids, peptides, and analogues
pos_16593	Nopaline	C11H20N4O6	287.134	C01682	Arginine and proline metabolism(ko00330);Metabolic pathways(ko01100);ABC transporters(ko02010)	--	--	--	--	--	--	--	--	--
pos_16595	Nb-p-Coumaroyltryptamine	C19H18N2O2	289.134	--	--	--	--	--	--	HMDB0041518	Organic compounds	Phenylpropanoids and polyketides	Cinnamic acids and derivatives	Hydroxycinnamic acids and derivatives
pos_16597	Iclaprim	C19H22N4O3	337.167	--	--	--	--	--	--	HMDB0253366	Organic compounds	Organoheterocyclic compounds	Benzopyrans	1-benzopyrans
pos_1660	1-Aminocyclohexanecarboxylic acid	C7H13NO2	144.102	--	--	--	--	--	--	HMDB0243822	Organic compounds	Organic acids and derivatives	Carboxylic acids and derivatives	Amino acids, peptides, and analogues
pos_16603	1,4-Diethylbenzene	C10H14	135.117	C14583	--	--	--	--	--	--	--	--	--	--
pos_16604	(6E,8E)-4,6,8-Megastigmatriene	C13H20	177.164	--	--	--	--	--	--	HMDB0035180	Organic compounds	Hydrocarbons	Unsaturated hydrocarbons	Branched unsaturated hydrocarbons
pos_16605	(5R)-5-methyl-6-((Z)-1,2,3,8a-tetrahydroindolizin-6(5H)-ylidene)hexan-2-one	C15H23NO	234.185	--	--	--	--	--	--	--	--	--	--	--
pos_16606	3-(5,6,6-Trimethylbicyclo[2.2.1]hept-1-yl)cyclohexanol	C16H28O	237.221	--	--	--	--	--	--	HMDB0031851	Organic compounds	Lipids and lipid-like molecules	Prenol lipids	Monoterpenoids
pos_16607	L-Gizzerosine	C11H20N4O2	241.171	--	--	--	--	--	--	HMDB0039160	Organic compounds	Organic acids and derivatives	Carboxylic acids and derivatives	Amino acids, peptides, and analogues
pos_16613	Vaccenyl carnitine	C25H47NO4	426.359	--	--	--	--	--	--	HMDB0006351	Organic compounds	Lipids and lipid-like molecules	Fatty Acyls	Fatty acid esters
pos_1662	3-(5-(4-(1H-Imidazol-1-yl)phenyl)-1-(4-carbamoyl-2-methylphenyl)-1H-pyrrol-2-yl)propanoic acid	C24H22N4O3	456.209	--	--	--	--	--	--	HMDB0255305	ompounds	Organoheterocyclic compounds	Azoles	Imidazoles
pos_16620	Bullatin	C37H66O7	664.526	--	--	--	--	--	--	HMDB0031397	Organic compounds	Lipids and lipid-like molecules	Fatty Acyls	Fatty alcohols
pos_16622	Cyclopassifloside I	C37H62O12	681.434	--	--	--	--	--	--	HMDB0035944	Organic compounds	Lipids and lipid-like molecules	Prenol lipids	Terpene glycosides
pos_16624	Galabiosylceramide (d18:1/20:0)	C50H95NO13	918.689	--	--	--	--	--	--	HMDB0004835	Organic compounds	Lipids and lipid-like molecules	Sphingolipids	Glycosphingolipids
pos_16628	2-Undecylpyrrole	C15H27N	260.178	C21574	Metabolic pathways(ko01100)	--	--	--	--	--	--	--	--	--
pos_16639	Abscisic aldehyde	C15H20O3	266.176	C13455	Metabolic pathways(ko01100)	LMPR0103050004	Prenol Lipids [PR]	Isoprenoids [PR01]	C15 isoprenoids (sesquiterpenes) [PR0103]	HMDB0303940	Organic compounds	Lipids and lipid-like molecules	Prenol lipids	Sesquiterpenoids
pos_1664	xi-4,5-Dihydro-2,4(5)-dimethyl-1H-imidazole	C5H10N2	99.0916	--	--	--	--	--	--	HMDB0037787	Organic compounds	Organoheterocyclic compounds	Imidolactams	--
pos_16642	Calcidiol	C27H44O2	418.368	C01561	Steroid biosynthesis(ko00100);Metabolic pathways(ko01100);Parathyroid hormone synthesis, secretion and action(ko04928);Tuberculosis(ko05152)	--	--	--	--	HMDB0003550	Organic compounds	Lipids and lipid-like molecules	Steroids and steroid derivatives	Vitamin D and derivatives
pos_16645	Taurodeoxycholic acid 3-glucuronide	C32H53NO12S	714.292	--	--	--	--	--	--	HMDB0240734	Organic compounds	Lipids and lipid-like molecules	Steroids and steroid derivatives	Bile acids, alcohols and derivatives
pos_16647	CDP-DG(i-12:0/i-12:0)	C36H65N3O15P2	859.422	--	--	--	--	--	--	HMDB0116157	Organic compounds	Lipids and lipid-like molecules	Glycerophospholipids	CDP-glycerols
pos_1665	2-Hydroxycampholonic acid	C10H16O4	218.138	--	--	--	--	--	--	HMDB0301821	Organic compounds	Lipids and lipid-like molecules	Prenol lipids	Monoterpenoids
pos_16654	2-Pentadecylfuran	C19H34O	296.295	--	--	--	--	--	--	HMDB0033609	Organic compounds	Organoheterocyclic compounds	Heteroaromatic compounds	--
pos_16655	(+)-15,16-Dihydroxyoctadecanoic acid	C18H36O4	299.258	--	--	--	--	--	--	HMDB0031008	Organic compounds	Lipids and lipid-like molecules	Fatty Acyls	Fatty acids and conjugates
pos_16656	Eicosanedioic acid	C20H38O4	325.274	--	--	LMFA01170035	Fatty Acyls [FA]	Fatty Acids and Conjugates [FA01]	Dicarboxylic acids [FA0117]	HMDB0242141	Organic compounds	Lipids and lipid-like molecules	Fatty Acyls	Fatty acids and conjugates
pos_16657	3-Amino-2-methoxynonadec-5-en-4-ol	C20H41NO2	327.336	--	--	--	--	--	--	HMDB0257752	Organic compounds	Organic oxygen compounds	Organooxygen compounds	Alcohols and polyols
pos_16658	gamma-Tocopherol	C28H48O2	399.358	C02483	Ubiquinone and other terpenoid-quinone biosynthesis(ko00130);Metabolic pathways(ko01100);Biosynthesis of cofactors(ko01240)	LMPR02020065	Prenol Lipids [PR]	Quinones and hydroquinones [PR02]	Vitamin E [PR0202]	HMDB0001492	Organic compounds	Lipids and lipid-like molecules	Prenol lipids	Quinone and hydroquinone lipids
pos_1666	Stizolobate	C9H9NO6	192.03	C06047	Tyrosine metabolism(ko00350)	--	--	--	--	--	--	--	--	--
pos_16660	Lithocholyltaurine	C26H45NO5S	466.293	--	--	--	--	--	--	HMDB0000722	Organic compounds	Lipids and lipid-like molecules	Steroids and steroid derivatives	Bile acids, alcohols and derivatives
pos_16661	Fluocortolone caproate	C28H39FO5	492.31	--	--	--	--	--	--	HMDB0252352	Organic compounds	Lipids and lipid-like molecules	Steroids and steroid derivatives	Pregnane steroids
pos_16663	Lyciumoside II	C38H64O17	775.41	--	--	--	--	--	--	HMDB0039576	Organic compounds	Lipids and lipid-like molecules	Prenol lipids	Terpene glycosides
pos_1667	4-Methylcatechol 1-glucuronide	C13H16O8	323.071	--	--	--	--	--	--	HMDB0240458	Organic compounds	Organic oxygen compounds	Organooxygen compounds	Carbohydrates and carbohydrate conjugates
pos_16680	Ganglioside GM3 (d18:1/18:0)	C59H108N2O21	1145.74	--	--	--	--	--	--	HMDB0004845	Organic compounds	Lipids and lipid-like molecules	Sphingolipids	Glycosphingolipids
pos_16682	4-Hydroxy-4-(3-pyridyl)-butanoic acid	C9H11NO3	220.037	--	--	--	--	--	--	HMDB0001119	Organic compounds	Organoheterocyclic compounds	Pyridines and derivatives	--
pos_16685	2-Chloro-9-(2-deoxy-beta-D-arabinofuranosyl)adenine	C10H12ClN5O3	286.069	--	--	--	--	--	--	HMDB0257922	Organic compounds	Nucleosides, nucleotides, and analogues	Purine nucleosides	Purine 2'-deoxyribonucleosides
pos_16686	Diplodiatoxin	C18H28O4	291.195	--	--	--	--	--	--	HMDB0031471	Organic compounds	Organic acids and derivatives	Keto acids and derivatives	Gamma-keto acids and derivatives
pos_16688	D-1-[(3-Carboxypropyl)amino]-1-deoxyfructose	C10H19NO7	304.079	--	--	--	--	--	--	HMDB0038663	Organic compounds	Organic acids and derivatives	Carboxylic acids and derivatives	Amino acids, peptides, and analogues
pos_16690	Isovalerylglucuronide	C11H18O8	317.063	--	--	--	--	--	--	HMDB0002091	Organic compounds	Organic oxygen compounds	Organooxygen compounds	Carbohydrates and carbohydrate conjugates
pos_16692	2,3-Methyleneglutaric acid	C7H8O4	335.074	--	--	--	--	--	--	HMDB0059731	Organic compounds	Lipids and lipid-like molecules	Fatty Acyls	Fatty acids and conjugates
pos_16702	(23S)-23,25-dihdroxy-24-oxovitamine D3 23-(beta-glucuronide)	C33H50O10	606.342	--	--	--	--	--	--	HMDB0010361	Organic compounds	Lipids and lipid-like molecules	Steroids and steroid derivatives	Vitamin D and derivatives
pos_16710	(3S,5R,6R,6'S)-6,7-Didehydro-5,6-dihydro-3,5,6'-trihydroxy-13,14,20-trinor-3'-oxo-beta,epsilon-caroten-19',11'-olide 3-acetate	C39H48O7	646.375	--	--	--	--	--	--	HMDB0037793	Organic compounds	Lipids and lipid-like molecules	Prenol lipids	Terpene lactones
pos_16717	2-Methyl-3-oxopropanoate	C4H6O3	85.0289	C00349	Valine, leucine and isoleucine degradation(ko00280)	--	--	--	--	HMDB0001172	Organic compounds	Organic oxygen compounds	Organooxygen compounds	Carbonyl compounds
pos_16723	Basellasaponin A	C47H70O21	953.437	--	--	--	--	--	--	HMDB0039399	Organic compounds	Lipids and lipid-like molecules	Prenol lipids	Terpene glycosides
pos_16730	3-Amino-1-(3-(cyclohexylmethoxy)phenyl)propan-1-ol	C16H25NO2	286.18	--	--	--	--	--	--	HMDB0245802	Organic compounds	Benzenoids	Phenol ethers	--
pos_16732	Undecylprodigiosin	C25H35N3O	394.287	C12023	Metabolic pathways(ko01100)	--	--	--	--	HMDB0259405	Organic compounds	Organoheterocyclic compounds	Pyrroles	Substituted pyrroles
pos_16741	Octadecendioic acid	C18H32O4-2	277.216	--	--	--	--	--	--	HMDB0302976	Organic compounds	Lipids and lipid-like molecules	Fatty Acyls	Fatty acids and conjugates
pos_16742	Glycerol 1-myristate	C17H34O4	285.243	--	--	--	--	--	--	HMDB0304951	Organic compounds	Lipids and lipid-like molecules	Glycerolipids	Monoradylglycerols
pos_16744	Sandosapogenol	C30H48O3	439.351	--	--	--	--	--	--	HMDB0031882	Organic compounds	Lipids and lipid-like molecules	Prenol lipids	Triterpenoids
pos_16745	5,7,3',4'-Tetrahydroxyflavanone 7-alpha-L-arabinofuranosyl-(1->6)-glucoside	C24H28N2O	759.401	--	--	LMPK12140374	Polyketides [PK]	Flavonoids [PK12]	Flavanones [PK1214]	HMDB0301985	Organic compounds	Organoheterocyclic compounds	Quinolines and derivatives	Hydroquinolines
pos_16755	Dodecanoic acid	C12H24O2	183.175	C02679	Fatty acid biosynthesis(ko00061);Metabolic pathways(ko01100)	LMFA01010012	Fatty Acyls [FA]	Fatty Acids and Conjugates [FA01]	Straight chain fatty acids [FA0101]	HMDB0000638	Organic compounds	Lipids and lipid-like molecules	Fatty Acyls	Fatty acids and conjugates
pos_16756	Glutethimide	C13H15NO2	240.1	C07489	--	--	--	--	--	HMDB0015505	Organic compounds	Organoheterocyclic compounds	Piperidines	Phenylpiperidines
pos_16761	Zanthodioline	C16H19NO5	323.158	--	--	--	--	--	--	HMDB0031929	Organic compounds	Organoheterocyclic compounds	Quinolines and derivatives	Quinolones and derivatives
pos_16770	LysoPE(0:0/20:1(11Z))	C25H50NO7P	508.341	--	--	--	--	--	--	HMDB0011482	Organic compounds	Lipids and lipid-like molecules	Glycerophospholipids	Glycerophosphoethanolamines
pos_16781	Ceramide trihexosides	C62H115NO18	1179.85	--	--	--	--	--	--	HMDB0249816	Organic compounds	Lipids and lipid-like molecules	Sphingolipids	Glycosphingolipids
pos_16782	Benzphetamine	C17H21N	496.341	C07538	--	--	--	--	--	HMDB0015003	Organic compounds	Benzenoids	Benzene and substituted derivatives	Phenethylamines
pos_16786	Poststatin	C26H47N5O7	506.326	--	--	--	--	--	--	HMDB0256711	Organic compounds	Organic acids and derivatives	Carboxylic acids and derivatives	Amino acids, peptides, and analogues
pos_16788	Saponin H	C36H58O10	668.421	--	--	--	--	--	--	HMDB0035607	Organic compounds	Lipids and lipid-like molecules	Prenol lipids	Terpene glycosides
pos_1679	3-Pyridylacetic acid	C7H7NO2	155.081	--	--	--	--	--	--	HMDB0001538	Organic compounds	Organoheterocyclic compounds	Pyridines and derivatives	--
pos_16793	Grepafloxacin	C19H22FN3O3	360.172	C11368	--	--	--	--	--	HMDB0014509	Organic compounds	Organoheterocyclic compounds	Quinolines and derivatives	Quinoline carboxylic acids
pos_16794	Droperidol	C22H22FN3O2	362.171	--	--	--	--	--	--	HMDB0014593	Organic compounds	Organic oxygen compounds	Organooxygen compounds	Carbonyl compounds
pos_16796	Heptadecanoyl carnitine	C24H47NO4	414.358	--	--	LMFA07070067	Fatty Acyls [FA]	Fatty esters [FA07]	Fatty acyl carnitines [FA0707]	HMDB0006210	Organic compounds	Lipids and lipid-like molecules	Fatty Acyls	Fatty acid esters
pos_16797	4alpha-Methylzymosterol	C28H46O	416.387	C05103	Steroid biosynthesis(ko00100);Metabolic pathways(ko01100)	LMST01010202	Sterol Lipids [ST]	Sterols [ST01]	Cholesterol and derivatives [ST0101]	HMDB0001217	Organic compounds	Lipids and lipid-like molecules	Steroids and steroid derivatives	Cholestane steroids
pos_1680	1-(2-Pyrimidyl)piperazine	C8H12N4	165.114	--	--	--	--	--	--	--	--	--	--	--
pos_16800	Ceanothine E	C34H40N4O4	586.337	--	--	--	--	--	--	HMDB0029342	Organic compounds	Organic acids and derivatives	Carboxylic acids and derivatives	Amino acids, peptides, and analogues
pos_16812	3alpha,7alpha-Dihydroxy-5beta-cholestanate	C27H46O4	452.372	C04554	Primary bile acid biosynthesis(ko00120);Metabolic pathways(ko01100)	--	--	--	--	HMDB0000359	Organic compounds	Lipids and lipid-like molecules	Steroids and steroid derivatives	Bile acids, alcohols and derivatives
pos_16822	D-glycero-L-galacto-Octulose	C8H16O8	258.114	--	--	--	--	--	--	HMDB0029954	Organic compounds	Organic oxygen compounds	Organooxygen compounds	Carbohydrates and carbohydrate conjugates
pos_16823	(2S,3S)-2-Amino-N-benzyl-3-methylpentanamide	C13H20N2O	259.123	--	--	--	--	--	--	HMDB0244500	Organic compounds	Organic acids and derivatives	Carboxylic acids and derivatives	Amino acids, peptides, and analogues
pos_16825	4-Hydroxy-6-docosanone	C22H44O2	358.364	--	--	--	--	--	--	HMDB0035667	Organic compounds	Lipids and lipid-like molecules	Fatty Acyls	Fatty alcohols
pos_16827	Alacepril	C20H26N2O5S	371.143	--	--	--	--	--	--	HMDB0248095	Organic compounds	Organic acids and derivatives	Carboxylic acids and derivatives	Amino acids, peptides, and analogues
pos_16828	(1x,2x)-Guaiacylglycerol 3-glucoside	C16H24O10	394.171	--	--	--	--	--	--	HMDB0040600	Organic compounds	Lipids and lipid-like molecules	Fatty Acyls	Fatty acyl glycosides
pos_1683	Methyldopa	C10H13NO4	212.091	C07194	--	--	--	--	--	HMDB0011754	Organic compounds	Phenylpropanoids and polyketides	Phenylpropanoic acids	--
pos_1686	D-Glucosamine	C6H13NO5	180.088	C00329	Amino sugar and nucleotide sugar metabolism(ko00520);Metabolic pathways(ko01100);Biosynthesis of nucleotide sugars(ko01250)	--	--	--	--	HMDB0001514	Organic compounds	Organic oxygen compounds	Organooxygen compounds	Carbohydrates and carbohydrate conjugates
pos_16862	(1R,2S)-Naphthalene 1,2-oxide	C10H8O	327.078	C14786	Metabolism of xenobiotics by cytochrome P450(ko00980)	--	--	--	--	HMDB0006215	Organic compounds	Benzenoids	Naphthalenes	--
pos_16863	19-oxo-eicosanoic acid	C20H38O3	327.288	--	--	LMFA01060132	Fatty Acyls [FA]	Fatty Acids and Conjugates [FA01]	Oxo fatty acids [FA0106]	--	--	--	--	--
pos_16865	24-Hydroxytetracosanoic acid	C24H48O3	402.394	--	--	--	--	--	--	HMDB0302964	Organic compounds	Lipids and lipid-like molecules	Fatty Acyls	Fatty acids and conjugates
pos_16870	22-Acetylpriverogenin B	C32H52O5	558.415	--	--	--	--	--	--	HMDB0034645	Organic compounds	Lipids and lipid-like molecules	Prenol lipids	Triterpenoids
pos_16873	DG(11M3/9D3/0:0)	C40H66O7	700.514	--	--	--	--	--	--	HMDB0116393	Organic compounds	Lipids and lipid-like molecules	Fatty Acyls	Fatty acids and conjugates
pos_16882	1-Nonanethiol	C9H20S	183.117	--	--	--	--	--	--	HMDB0243973	Organic compounds	Organosulfur compounds	Thiols	Alkylthiols
pos_16883	12-HYDROXY-4,4-BISNOR-4,8,11,13-PODOCARPATETRAEN-3-ONE	C15H16O2	229.123	--	--	--	--	--	--	--	--	--	--	--
pos_16891	L-Urobilin	C33H46N4O6	594.342	C05793	Porphyrin metabolism(ko00860)	--	--	--	--	--	--	--	--	--
pos_16894	gamma-L-Glutamyl-butirosin B	C26H48N6O15	684.337	C18005	Neomycin, kanamycin and gentamicin biosynthesis(ko00524)	--	--	--	--	--	--	--	--	--
pos_16898	(2R,3R,4R,5R)-2-Amino-4,5,6-trihydroxy-3-[(2R)-1-oxopropan-2-yl]oxyhexanal	C9H17NO6	274.069	--	--	--	--	--	--	HMDB0255309	Organic compounds	Organic oxygen compounds	Organooxygen compounds	Carbohydrates and carbohydrate conjugates
pos_1690	Piperidines	C6H14NO4+	182.127	--	--	--	--	--	--	HMDB0302905	Organic compounds	Organoheterocyclic compounds	Piperidines	--
pos_16907	Nummularine A	C36H49N5O6	612.352	--	--	--	--	--	--	HMDB0029336	Organic compounds	Organic acids and derivatives	Carboxylic acids and derivatives	Amino acids, peptides, and analogues
pos_16911	L-Serine	C3H7NO3	106.05	C00065	Glycine, serine and threonine metabolism(ko00260);Monobactam biosynthesis(ko00261);Cysteine and methionine metabolism(ko00270);D-Amino acid metabolism(ko00470);Glycerophospholipid metabolism(ko00564);Sphingolipid metabolism(ko00600);Glyoxylate and dicarboxylate metabolism(ko00630);Sulfur metabolism(ko00920);Aminoacyl-tRNA biosynthesis(ko00970);Metabolic pathways(ko01100);Carbon metabolism(ko01200…	--	--	--	--	HMDB0000187	Organic compounds	Organic acids and derivatives	Carboxylic acids and derivatives	Amino acids, peptides, and analogues
pos_16912	Pacific Ciguatoxin 4A	C60H84O16	1043.56	--	--	--	--	--	--	HMDB0033124	Organic compounds	Phenylpropanoids and polyketides	Ciguatera toxins	--
pos_16918	13,14-Dihydro PGF-1a	C20H38O5	323.261	--	--	--	--	--	--	HMDB0005076	Organic compounds	Lipids and lipid-like molecules	Fatty Acyls	Eicosanoids
pos_1692	Gly Tyr Asp	C15H19N3O7	354.13	--	--	--	--	--	--	--	--	--	--	--
pos_16920	17alpha,20alpha-Dihydroxypregn-4-en-3-one	C21H32O3	350.269	C04518	Steroid hormone biosynthesis(ko00140)	LMST02030183	Sterol Lipids [ST]	Steroids [ST02]	C21 steroids (gluco/mineralocorticoids, progestogins) and derivatives [ST0203]	HMDB0011653	Organic compounds	Lipids and lipid-like molecules	Steroids and steroid derivatives	Pregnane steroids
pos_16922	PS(18:2(9Z,12Z)/0:0)	C24H44NO9P	522.283	--	--	LMGP03050011	Glycerophospholipids [GP]	Glycerophosphoserines [GP03]	Monoacylglycerophosphoserines [GP0305]	--	--	--	--	--
pos_16924	LysoPE(22:2(13Z,16Z)/0:0)	C27H52NO7P	534.356	--	--	--	--	--	--	HMDB0011522	Organic compounds	Lipids and lipid-like molecules	Glycerophospholipids	Glycerophosphoethanolamines
pos_16936	CDP-DG(20:3(5Z,8Z,11Z)/PGF1alpha)	C52H87N3O18P2	1126.69	--	--	--	--	--	--	HMDB0292003	--	--	--	--
pos_16945	Tryptophyl-Serine	C14H17N3O4	256.109	--	--	--	--	--	--	HMDB0029092	Organic compounds	Organic acids and derivatives	Carboxylic acids and derivatives	Amino acids, peptides, and analogues
pos_16948	Ricinoleic Acid methyl ester	C19H36O3	313.274	--	--	--	--	--	--	--	--	--	--	--
pos_16951	PA(16:0/0:0)[cyclic]	C19H37O6P	393.243	--	--	--	--	--	--	--	--	--	--	--
pos_16953	5-Dehydro-avenasterol	C29H50O	437.374	--	--	LMST01040155	Sterol Lipids [ST]	Sterols [ST01]	Stigmasterols and C24-ethyl derivatives [ST0104]	HMDB0302341	Organic compounds	Lipids and lipid-like molecules	Steroids and steroid derivatives	Stigmastanes and derivatives
pos_16954	PE(16:0/0:0)	C21H44NO7P	454.294	--	--	LMGP02050002	Glycerophospholipids [GP]	Glycerophosphoethanolamines [GP02]	Monoacylglycerophosphoethanolamines [GP0205]	HMDB0011503	Organic compounds	Lipids and lipid-like molecules	Glycerophospholipids	Glycerophosphoethanolamines
pos_16957	7alpha,12alpha-Dihydroxy-5beta-cholestan-3-one	C27H46O3	457.303	C05453	Primary bile acid biosynthesis(ko00120);Metabolic pathways(ko01100)	LMST04030113	Sterol Lipids [ST]	Bile acids and derivatives [ST04]	C27 bile acids, alcohols, and derivatives [ST0403]	HMDB0006887	Organic compounds	Lipids and lipid-like molecules	Glycerolipids	Diradylglycerols
pos_1696	Tranylcypromine glucuronide	C15H19NO6	310.129	--	--	--	--	--	--	--	--	--	--	--
pos_16970	7-[(1R,2R,3R)-3-Hydroxy-2-[(1E,3S)-3-Hydroxyoct-1-en-1-yl]-5-oxocyclopentyl]heptanoylcarnitine	C27H47NO7	536.301	--	--	--	--	--	--	HMDB0241871	Organic compounds	Lipids and lipid-like molecules	Fatty Acyls	Eicosanoids
pos_16983	Homotrypanothione	C28H51N9O10S2	760.313	C16567	Glutathione metabolism(ko00480)	--	--	--	--	--	--	--	--	--
pos_16985	PS(15:0/24:1(15Z))	C45H86NO10P	814.594	--	--	--	--	--	--	HMDB0112341	Organic compounds	Lipids and lipid-like molecules	Glycerophospholipids	Glycerophosphoserines
pos_16986	PE(DiMe(11,5)/22:6(5Z,8E,10Z,13Z,15E,19Z)-2OH(7S, 17S))	C49H80NO11P	907.577	--	--	--	--	--	--	HMDB0284822	--	--	--	--
pos_16988	kainic acid	C10H15NO4	196.097	C12819	--	--	--	--	--	HMDB0253757	Organic compounds	Organic acids and derivatives	Carboxylic acids and derivatives	Amino acids, peptides, and analogues
pos_16997	Surfactin A	C51H89N7O13	972.631	--	--	--	--	--	--	HMDB0258633	Organic compounds	Organic acids and derivatives	Peptidomimetics	Depsipeptides
pos_17000	Octadecylamine	C18H39N	270.316	--	--	--	--	--	--	HMDB0029586	Organic compounds	Organic nitrogen compounds	Organonitrogen compounds	Amines
pos_17001	hydroxyoctadecadienoic acid	C18H32O3	279.232	--	--	--	--	--	--	HMDB0253281	Organic compounds	Lipids and lipid-like molecules	Fatty Acyls	Lineolic acids and derivatives
pos_17003	Hydrocinchonine	C19H24N2O	335.152	--	--	--	--	--	--	HMDB0030283	Organic compounds	Alkaloids and derivatives	Cinchona alkaloids	--
pos_17006	Demethylspheroidene	C40H58O	555.47	C15898	Metabolic pathways(ko01100)	LMPR01070120	Prenol Lipids [PR]	Isoprenoids [PR01]	C40 isoprenoids (tetraterpenes) [PR0107]	--	--	--	--	--
pos_17008	PE(24:1(15Z)/LTE4)	C52H93N2O11PS	949.623	--	--	--	--	--	--	HMDB0284580	--	--	--	--
pos_1701	5-Ethyl-4-methyloxazole	C6H9NO	129.102	--	--	--	--	--	--	HMDB0037863	Organic compounds	Organoheterocyclic compounds	Azoles	Oxazoles
pos_17015	Dehydrodidemnin B	C57H87N7O15	1092.61	C16862	--	--	--	--	--	HMDB0250948	Organic compounds	Organic acids and derivatives	Peptidomimetics	Depsipeptides
pos_17023	Minoxidil	C9H15N5O	232.118	--	--	--	--	--	--	HMDB0014494	Organic compounds	Organic nitrogen compounds	Organonitrogen compounds	Amines
pos_17024	Gly Ala Gln	C10H18N4O5	275.134	--	--	--	--	--	--	--	--	--	--	--
pos_17026	Phenylalanylphenylalanine	C18H20N2O3	277.134	--	--	--	--	--	--	HMDB0013302	Organic compounds	Organic acids and derivatives	Carboxylic acids and derivatives	Amino acids, peptides, and analogues
pos_1703	3-Amino-3-(4-hydroxyphenyl)propanoate	C9H11NO3	182.081	C04368	Tyrosine metabolism(ko00350)	--	--	--	--	HMDB0003831	Organic compounds	Organic acids and derivatives	Carboxylic acids and derivatives	Amino acids, peptides, and analogues
pos_17032	Cellobioside	C14H26O10	337.152	--	--	--	--	--	--	HMDB0249793	Organic compounds	Organic oxygen compounds	Organooxygen compounds	Carbohydrates and carbohydrate conjugates
pos_17035	Corchoionol C 9-glucoside	C19H30O8	351.178	--	--	--	--	--	--	HMDB0029772	Organic compounds	Lipids and lipid-like molecules	Fatty Acyls	Fatty acyl glycosides
pos_17037	3b,5a,6b-Cholestanetriol	C27H48O3	420.363	--	--	--	--	--	--	HMDB0003990	Organic compounds	Lipids and lipid-like molecules	Glycerophospholipids	Glycerophosphoethanolamines
pos_17040	Anhydrosophoradiol	C30H48O	442.403	--	--	--	--	--	--	HMDB0035265	Organic compounds	Lipids and lipid-like molecules	Prenol lipids	Triterpenoids
pos_17042	PC(16:0/0:0)[U] / PC(16:0/0:0)[rac]	C24H50NO7P	496.341	--	--	--	--	--	--	--	--	--	--	--
pos_17051	Quillajasaponin	C30H46O5	525.297	--	--	--	--	--	--	HMDB0303399	Organic compounds	Lipids and lipid-like molecules	Prenol lipids	Triterpenoids
pos_17052	Antheraxanthin	C40H56O3	584.427	C08579	Metabolic pathways(ko01100)	LMPR01070262	Prenol Lipids [PR]	Isoprenoids [PR01]	C40 isoprenoids (tetraterpenes) [PR0107]	--	--	--	--	--
pos_1706	Felbamate monocarboxylate	C10H11NO4	210.076	--	--	--	--	--	--	--	--	--	--	--
pos_17068	5alpha-Pregnane	C21H36	327.243	--	--	--	--	--	--	HMDB0247017	Organic compounds	Lipids and lipid-like molecules	Steroids and steroid derivatives	Pregnane steroids
pos_1707	4-[(Hydroxymethyl)nitrosoamino]-1-(3-pyridinyl)-1-butanone	C10H13N3O3	188.085	C19563	Metabolism of xenobiotics by cytochrome P450(ko00980);Chemical carcinogenesis - DNA adducts(ko05204)	--	--	--	--	HMDB0062382	Organic compounds	Organic oxygen compounds	Organooxygen compounds	Carbonyl compounds
pos_1708	4-Oxo-4-(3-pyridyl)-butanamide	C9H10N2O2	161.071	--	--	--	--	--	--	HMDB0001267	Organic compounds	Organic oxygen compounds	Organooxygen compounds	Carbonyl compounds
pos_17086	PE(24:1(15Z)/20:5(7Z,9Z,11E,13E,17Z)-3OH(5,6,15))	C49H86NO11P	937.631	--	--	--	--	--	--	HMDB0284616	--	--	--	--
pos_17088	1-Hexanol	C6H14O	125.096	--	--	--	--	--	--	HMDB0012971	Organic compounds	Lipids and lipid-like molecules	Fatty Acyls	Fatty alcohols
pos_1709	Ser Phe	C12H16N2O4	253.118	--	--	--	--	--	--	--	--	--	--	--
pos_17092	CL(8:0/12:0/15:0/18:2(9Z,11Z))	C62H116O17P2	1159.74	--	--	--	--	--	--	HMDB0118796	Organic compounds	Lipids and lipid-like molecules	Glycerophospholipids	Glycerophosphoglycerophosphoglycerols
pos_17094	Polymyxin B2	C55H96N16O13	1171.76	--	--	--	--	--	--	HMDB0256683	Organic compounds	Organic Polymers	Polypeptides	--
pos_17095	2,4-Undecadienal	C11H18O	167.143	--	--	--	--	--	--	HMDB0031359	Organic compounds	Organic oxygen compounds	Organooxygen compounds	Carbonyl compounds
pos_17096	(2E,4E)-2,4-Dodecadienal	C12H20O	181.159	--	--	--	--	--	--	HMDB0039590	Organic compounds	Organic oxygen compounds	Organooxygen compounds	Carbonyl compounds
pos_1710	Isoferulic acid 3-sulfate	C10H10O7S	275.022	--	--	--	--	--	--	HMDB0041748	Organic compounds	Phenylpropanoids and polyketides	Cinnamic acids and derivatives	Hydroxycinnamic acids and derivatives
pos_1712	Ile Gly	C8H16N2O3	189.123	--	--	--	--	--	--	--	--	--	--	--
pos_17124	(Z,Z)-3,6-Nonadienal	C9H14O	121.101	--	--	--	--	--	--	HMDB0031152	Organic compounds	Organic oxygen compounds	Organooxygen compounds	Carbonyl compounds
pos_17125	1-Hydroxy-2-aminoethylphosphonate	C2H8NO4P	142.026	C05678	Phosphonate and phosphinate metabolism(ko00440);Metabolic pathways(ko01100)	--	--	--	--	--	--	--	--	--
pos_17126	2E,9-Decadienal	C10H16O	153.128	--	--	LMFA06000143	Fatty Acyls [FA]	Fatty aldehydes [FA06]	--	--	--	--	--	--
pos_17127	6,10-Dimethyl-5(E),9-undecadien-2-one	C13H22O	177.164	--	--	LMFA11000696	Fatty Acyls [FA]	Hydrocarbons [FA11]	--	--	--	--	--	--
pos_17128	4,4alpha,5,6-Tetrahydro-7-methyl-2(3H)-naphthalenone	C11H14O	204.139	--	--	--	--	--	--	HMDB0039803	Organic compounds	Organic oxygen compounds	Organooxygen compounds	Carbonyl compounds
pos_17129	Nonadecanoic acid	C19H38O2	340.293	C16535	--	LMFA01010019	Fatty Acyls [FA]	Fatty Acids and Conjugates [FA01]	Straight chain fatty acids [FA0101]	HMDB0000772	Organic compounds	Lipids and lipid-like molecules	Fatty Acyls	Fatty acids and conjugates
pos_1713	4-ethyl-N,N-Dimethylcathinone	C13H19NO	206.154	--	--	--	--	--	--	--	--	--	--	--
pos_17131	Oleoylethanolamide	C20H39NO2	308.295	C20792	cAMP signaling pathway(ko04024)	--	--	--	--	HMDB0002088	Organic compounds	Organic nitrogen compounds	Organonitrogen compounds	Amines
pos_17142	(E)-2-Penten-1-ol	C5H10O	69.0704	--	--	--	--	--	--	HMDB0031604	Organic compounds	Organic oxygen compounds	Organooxygen compounds	Alcohols and polyols
pos_17146	3-Methylcyclopentene	C6H10	83.0859	--	--	--	--	--	--	HMDB0031544	Organic compounds	Hydrocarbons	Unsaturated hydrocarbons	Olefins
pos_17153	Crustecdysone	C27H44O7	983.608	C02633	Insect hormone biosynthesis(ko00981)	--	--	--	--	HMDB0030180	Organic compounds	Lipids and lipid-like molecules	Steroids and steroid derivatives	Bile acids, alcohols and derivatives
pos_17154	PC(22:0/LTE4)	C53H97N2O11PS	1001.66	--	--	--	--	--	--	HMDB0287797	--	--	--	--
pos_17157	DG(15:0/5-iso PGF2VI/0:0)	C36H64O8	589.438	--	--	--	--	--	--	HMDB0295279	--	--	--	--
pos_1716	Ammonia glutamate	C5H8N2O4	178.078	--	--	--	--	--	--	HMDB0248342	Organic compounds	Organic acids and derivatives	Carboxylic acids and derivatives	Amino acids, peptides, and analogues
pos_17160	Vitamin D2	C28H44O	414.373	C05441	Steroid biosynthesis(ko00100);Metabolic pathways(ko01100)	LMST03010001	Sterol Lipids [ST]	Secosteroids [ST03]	Vitamin D2 and derivatives [ST0301]	HMDB0242614	Organic compounds	Lipids and lipid-like molecules	Steroids and steroid derivatives	Vitamin D and derivatives
pos_17168	PC(0:0/18:1(6Z))	C26H52NO7P	522.357	--	--	LMGP01050079	Glycerophospholipids [GP]	Glycerophosphocholines [GP01]	Monoacylglycerophosphocholines [GP0105]	--	--	--	--	--
pos_1717	Benzene	C6H6	79.0544	C01407	Metabolic pathways(ko01100);Chemical carcinogenesis - reactive oxygen species(ko05208)	--	--	--	--	HMDB0001505	Organic compounds	Benzenoids	Benzene and substituted derivatives	--
pos_17179	Ethenyl acetate	C4H6O2	125	--	--	--	--	--	--	HMDB0031209	Organic compounds	Organic acids and derivatives	Carboxylic acids and derivatives	Carboxylic acid derivatives
pos_1718	Phenol	C6H6O	95.0498	C00146	Tyrosine metabolism(ko00350);Metabolic pathways(ko01100);Protein digestion and absorption(ko04974);Chemical carcinogenesis - reactive oxygen species(ko05208)	--	--	--	--	HMDB0000228	Organic compounds	Benzenoids	Phenols	1-hydroxy-4-unsubstituted benzenoids
pos_17180	Phosphocholine	C5H14NO4P	184.074	C00588	Glycerophospholipid metabolism(ko00564);Metabolic pathways(ko01100);Choline metabolism in cancer(ko05231)	--	--	--	--	HMDB0001565	Organic compounds	Organic nitrogen compounds	Organonitrogen compounds	Quaternary ammonium salts
pos_17186	Miglustat	C10H21NO4	258.111	--	--	--	--	--	--	HMDB0014563	Organic compounds	Organoheterocyclic compounds	Piperidines	--
pos_17192	Isoprene	C5H8	86.0968	C16521	Terpenoid backbone biosynthesis(ko00900)	--	--	--	--	HMDB0253673	Organic compounds	Hydrocarbons	Unsaturated hydrocarbons	Branched unsaturated hydrocarbons
pos_1720	N,N-Dimethyl-1,4-phenylenediamine	C8H12N2	137.107	C04203	--	--	--	--	--	--	--	--	--	--
pos_17204	N-Monodemethyl roxithromycin	C39H72N2O15	809.491	--	--	--	--	--	--	HMDB0060845	Organic compounds	Organic oxygen compounds	Organooxygen compounds	Carbohydrates and carbohydrate conjugates
pos_17206	selamectin	C43H63NO11	811.491	--	--	--	--	--	--	HMDB0242663	Organic compounds	Phenylpropanoids and polyketides	Macrolides and analogues	Milbemycins
pos_1721	5-Methylquinoxaline	C9H8N2	145.076	--	--	--	--	--	--	HMDB0033178	Organic compounds	Organoheterocyclic compounds	Diazanaphthalenes	Benzodiazines
pos_17218	beta-Santalic acid	C15H22O2	235.17	--	--	--	--	--	--	HMDB0039621	Organic compounds	Lipids and lipid-like molecules	Prenol lipids	Sesquiterpenoids
pos_17219	Dapdiamide B	C13H22N4O5	279.137	C20963	Metabolic pathways(ko01100)	--	--	--	--	--	--	--	--	--
pos_17225	PA(10:0/5-iso PGF2VI)	C31H55O11P	617.343	--	--	--	--	--	--	HMDB0262687	--	--	--	--
pos_17226	Globomycin	C32H57N5O9	656.424	C01700	--	--	--	--	--	--	--	--	--	--
pos_17229	Acrip	C57H80N12O9	1118.65	--	--	--	--	--	--	HMDB0247970	Organic compounds	Organic acids and derivatives	Peptidomimetics	Hybrid peptides
pos_1723	6-Hydroxy-1H-indole-3-acetamide	C10H10N2O2	191.082	--	--	--	--	--	--	HMDB0031173	Organic compounds	Organoheterocyclic compounds	Indoles and derivatives	Hydroxyindoles
pos_17231	2,3-(C14-O-C14)Galactosamine-4-phosphate	C62H118NO14P	1132.85	--	--	--	--	--	--	HMDB0247707	Organic compounds	Organic acids and derivatives	Carboxylic acids and derivatives	Tricarboxylic acids and derivatives
pos_17232	Goshuyic acid	C14H24O2	189.164	--	--	LMFA01030257	Fatty Acyls [FA]	Fatty Acids and Conjugates [FA01]	Unsaturated fatty acids [FA0103]	HMDB0000560	Organic compounds	Lipids and lipid-like molecules	Fatty Acyls	Fatty acids and conjugates
pos_17233	tert-butyl p-Toluate	C12H16O2	193.122	--	--	--	--	--	--	--	--	--	--	--
pos_17235	2'-Deoxy-2'-methylenecytidine	C10H13N3O4	240.1	--	--	--	--	--	--	HMDB0245533	Organic compounds	Organoheterocyclic compounds	Diazines	Pyrimidines and pyrimidine derivatives
pos_17247	DL-Stearoylcarnitine	C25H49NO4	428.374	--	--	--	--	--	--	--	--	--	--	--
pos_17249	Mangiferdesmethylursanone	C29H48O2	446.399	--	--	--	--	--	--	HMDB0036018	Organic compounds	Organic oxygen compounds	Organooxygen compounds	Alcohols and polyols
pos_17250	Soyasapogenol D	C31H52O3	472.4	C17423	--	--	--	--	--	HMDB0034507	Organic compounds	Lipids and lipid-like molecules	Prenol lipids	Triterpenoids
pos_17269	Ginsenoside Rb1	C54H92O23	1126.59	C20713	--	LMPR0106080013	Prenol Lipids [PR]	Isoprenoids [PR01]	C30 isoprenoids (triterpenes) [PR0106]	HMDB0035892	Organic compounds	Lipids and lipid-like molecules	Prenol lipids	Triterpenoids
pos_17271	1,3-Diisopropylbenzene	C12H18	163.148	--	--	--	--	--	--	HMDB0013806	Organic compounds	Benzenoids	Benzene and substituted derivatives	Cumenes
pos_17272	Pentadecylamine	C15H33N	250.253	--	--	--	--	--	--	HMDB0243828	Organic compounds	Organic nitrogen compounds	Organonitrogen compounds	Amines
pos_17273	Gaidic acid	C16H30O2	255.232	--	--	LMFA01030054	Fatty Acyls [FA]	Fatty Acids and Conjugates [FA01]	Unsaturated fatty acids [FA0103]	HMDB0010735	Organic compounds	Lipids and lipid-like molecules	Fatty Acyls	Fatty acids and conjugates
pos_17274	5-(2-methoxyethyl)isolongifol-5-ene	C18H30O	263.237	--	--	LMPR0103500015	Prenol Lipids [PR]	Isoprenoids [PR01]	C15 isoprenoids (sesquiterpenes) [PR0103]	--	--	--	--	--
pos_17276	omega-hydroxyfinasteride	C22H34N2O3	392.29	--	--	--	--	--	--	HMDB0061030	Organic compounds	Lipids and lipid-like molecules	Steroids and steroid derivatives	Androstane steroids
pos_17279	3-Hydroxyeicosanoylcarnitine	C27H53NO5	510.356	--	--	LMFA07070040	Fatty Acyls [FA]	Fatty esters [FA07]	Fatty acyl carnitines [FA0707]	HMDB0240767	Organic compounds	Lipids and lipid-like molecules	Fatty Acyls	Fatty acid esters
pos_17285	Sirolimus	C51H79NO13	955.609	C07909	Longevity regulating pathway(ko04211);Longevity regulating pathway - worm(ko04212);Cellular senescence(ko04218)	LMPK06000003	Polyketides [PK]	Polyenes [PK06]	--	HMDB0015015	Organic compounds	Benzenoids	Benzene and substituted derivatives	Benzoic acids and derivatives
pos_1729	Lansiumarin C	C21H22O5	393.103	--	--	--	--	--	--	HMDB0034838	Organic compounds	Phenylpropanoids and polyketides	Coumarins and derivatives	Furanocoumarins
pos_17294	4-Hydroxy-2H-pyran-3-carboxaldehyde	C6H6O3	127.039	--	--	--	--	--	--	HMDB0031256	Organic compounds	Organoheterocyclic compounds	Pyrans	--
pos_17301	Cilastatin	C16H26N2O5S	358.158	C01675	--	--	--	--	--	HMDB0015535	Organic compounds	Organic acids and derivatives	Carboxylic acids and derivatives	Amino acids, peptides, and analogues
pos_17304	Ganoderiol D	C30H48O5	530.392	--	--	--	--	--	--	HMDB0037782	Organic compounds	Lipids and lipid-like molecules	Prenol lipids	Triterpenoids
pos_17305	(8R,9S,13S,14S)-3-Hydroxy-13-methyl-1-octadec-9-enoyl-7,8,9,11,12,14,15,16-octahydro-6H-cyclopenta[a]phenanthren-17-one	C36H54O3	557.403	--	--	--	--	--	--	HMDB0260178	Organic compounds	Lipids and lipid-like molecules	Steroids and steroid derivatives	Estrane steroids
pos_17306	(2S)-2-Amino-6-[(3-formylpiperidin-1-yl)amino]hexanoic acid	C12H23N3O3	537.337	--	--	--	--	--	--	HMDB0255325	Organic compounds	Organic acids and derivatives	Carboxylic acids and derivatives	Amino acids, peptides, and analogues
pos_17310	DG(20:3(8Z,11Z,14Z)-O(5,6)/16:0/0:0)	C39H68O6	615.497	--	--	--	--	--	--	HMDB0295404	--	--	--	--
pos_17315	Lucyoside N	C36H58O10	668.424	--	--	--	--	--	--	HMDB0041040	Organic compounds	Lipids and lipid-like molecules	Prenol lipids	Terpene glycosides
pos_1732	3,4-Pyrrolidinediol, 2-(hydroxymethyl)-1-methyl-, (2R,3R,4R)-	C6H13NO3	130.087	--	--	--	--	--	--	HMDB0254400	Organic compounds	Organoheterocyclic compounds	Pyrrolidines	N-alkylpyrrolidines
pos_17324	PS(20:5(5Z,8Z,11Z,14Z,17Z)/24:1(15Z))	C50H86NO10P	874.596	--	--	--	--	--	--	HMDB0112706	Organic compounds	Lipids and lipid-like molecules	Glycerophospholipids	Glycerophosphoserines
pos_1733	8,8a-Diepiswainsonine	C8H15NO3	138.092	--	--	--	--	--	--	HMDB0247470	Organic compounds	Organoheterocyclic compounds	Indolizidines	--
pos_17332	CDP-DG(20:1(11Z)/20:4(5Z,8Z,11Z,14Z)-OH(20))	C52H87N3O16P2	1036.54	--	--	--	--	--	--	HMDB0291703	--	--	--	--
pos_17342	Plactin D	C32H52N8O5	628.387	--	--	--	--	--	--	HMDB0256630	Organic compounds	Organic acids and derivatives	Carboxylic acids and derivatives	Amino acids, peptides, and analogues
pos_17349	CCR4 Antagonist	C27H41N5O2	973.626	--	--	--	--	--	--	HMDB0249726	Organic compounds	Organoheterocyclic compounds	Diazanaphthalenes	Benzodiazines
pos_1735	2-Oxothiazolidine-4-carboxylic acid	C4H5NO3S	111.984	--	--	--	--	--	--	HMDB0245287	Organic compounds	Organic acids and derivatives	Carboxylic acids and derivatives	Amino acids, peptides, and analogues
pos_17352	Cholesterol glucuronide	C33H54O7	1147.75	--	--	LMST05010043	Sterol Lipids [ST]	Steroid conjugates [ST05]	Glucuronides [ST0501]	HMDB0010330	Organic compounds	Lipids and lipid-like molecules	Steroids and steroid derivatives	Steroidal glycosides
pos_17363	PGP(i-24:0/20:5(5Z,8Z,11Z,14Z,16E)-OH(18R))	C50H90O14P2	1015.53	--	--	--	--	--	--	HMDB0275986	--	--	--	--
pos_17371	(R)-Carvotanacetone	C10H16O	135.117	--	--	--	--	--	--	HMDB0034974	Organic compounds	Lipids and lipid-like molecules	Prenol lipids	Monoterpenoids
pos_17373	sn-Glycerol 3-phosphate	C3H9O6P	155.011	C00093	Glycerolipid metabolism(ko00561);Glycerophospholipid metabolism(ko00564);Metabolic pathways(ko01100);ABC transporters(ko02010);Choline metabolism in cancer(ko05231)	--	--	--	--	HMDB0000126	Organic compounds	Lipids and lipid-like molecules	Glycerophospholipids	Glycerophosphates
pos_17374	Glycerylphosphorylethanolamine	C5H14NO6P	216.063	--	--	--	--	--	--	HMDB0000114	Organic compounds	Lipids and lipid-like molecules	Glycerophospholipids	Glycerophosphoethanolamines
pos_17376	(Z)-13-Octadecenoic acid	C18H34O2	265.253	--	--	--	--	--	--	HMDB0041480	Organic compounds	Lipids and lipid-like molecules	Fatty Acyls	Fatty acids and conjugates
pos_17378	Oleoyl Ethanolamide	C20H39NO2	308.295	--	--	--	--	--	--	HMDB0002088	Organic compounds	Organic nitrogen compounds	Organonitrogen compounds	Amines
pos_17379	Glycidyl oleate	C21H38O3	339.29	C19426	--	--	--	--	--	--	--	--	--	--
pos_1738	Thujyl alcohol	C10H18O	196.17	--	--	--	--	--	--	HMDB0032530	Organic compounds	Lipids and lipid-like molecules	Prenol lipids	Monoterpenoids
pos_17401	PS(17:2(9Z,12Z)/0:0)	C23H42NO9P	508.269	--	--	LMGP03050016	Glycerophospholipids [GP]	Glycerophosphoserines [GP03]	Monoacylglycerophosphoserines [GP0305]	--	--	--	--	--
pos_17413	2,4,4-Trimethylcyclopentanone	C8H14O	109.102	--	--	--	--	--	--	HMDB0031197	Organic compounds	Organic oxygen compounds	Organooxygen compounds	Carbonyl compounds
pos_17415	Oleylcarnitine	C25H49NO3	412.377	--	--	--	--	--	--	HMDB0255949	Organic compounds	Lipids and lipid-like molecules	Fatty Acyls	Fatty acids and conjugates
pos_17416	3b-Hydroxy-5-cholenoic acid	C24H38O3	413.235	--	--	--	--	--	--	HMDB0000308	Organic compounds	Lipids and lipid-like molecules	Steroids and steroid derivatives	Bile acids, alcohols and derivatives
pos_1742	dUDP	C9H14N2O11P2	371.006	C01346	Pyrimidine metabolism(ko00240);Metabolic pathways(ko01100);Nucleotide metabolism(ko01232)	--	--	--	--	HMDB0001000	Organic compounds	Nucleosides, nucleotides, and analogues	Pyrimidine nucleotides	Pyrimidine deoxyribonucleotides
pos_17421	PS(22:1(13Z)/22:6(5Z,7Z,10Z,13Z,16Z,19Z)-OH(4))	C50H84NO11P	947.616	--	--	--	--	--	--	HMDB0283056	--	--	--	--
pos_17424	Santene	C9H14	123.117	--	--	--	--	--	--	HMDB0038140	Organic compounds	Hydrocarbons	Unsaturated hydrocarbons	Branched unsaturated hydrocarbons
pos_17440	PC(18:1(9E)/0:0)[U]	C26H52NO7P	522.357	--	--	--	--	--	--	--	--	--	--	--
pos_17448	Glycerophosphocholine	C8H20NO6P	258.111	C00670	Glycerophospholipid metabolism(ko00564);Ether lipid metabolism(ko00565);Choline metabolism in cancer(ko05231)	--	--	--	--	HMDB0000086	Organic compounds	Lipids and lipid-like molecules	Glycerophospholipids	Glycerophosphocholines
pos_17456	(3S,3'R,4xi)-beta,beta-Carotene-3,3',4-triol	C40H56O3	626.46	--	--	--	--	--	--	HMDB0030586	Organic compounds	Lipids and lipid-like molecules	Prenol lipids	Tetraterpenoids
pos_17464	Mdp-gdp	C54H98N4O15	1065.69	--	--	--	--	--	--	HMDB0254384	Organic compounds	Organic acids and derivatives	Carboxylic acids and derivatives	Amino acids, peptides, and analogues
pos_17467	rac-4-Hydroxy-4-O-(beta-D-glucuronide)-all-trans-retinyl acetate	C28H40O9	485.265	--	--	--	--	--	--	HMDB0060141	Organic compounds	Lipids and lipid-like molecules	Prenol lipids	Terpene glycosides
pos_1747	Pyridine N-oxide glucuronide	C11H14NO7+	237.063	--	--	--	--	--	--	HMDB0061177	Organic compounds	Organic oxygen compounds	Organooxygen compounds	Carbohydrates and carbohydrate conjugates
pos_17470	PG(PGE2/18:1(11Z))	C44H77O13P	809.491	--	--	--	--	--	--	HMDB0268892	--	--	--	--
pos_17476	PS(20:2(11Z,14Z)/0:0)	C26H48NO9P	550.315	--	--	LMGP03050021	Glycerophospholipids [GP]	Glycerophosphoserines [GP03]	Monoacylglycerophosphoserines [GP0305]	--	--	--	--	--
pos_1748	Methylergonovine	C20H25N3O2	322.183	--	--	--	--	--	--	HMDB0014497	Organic compounds	Alkaloids and derivatives	Ergoline and derivatives	Lysergic acids and derivatives
pos_17484	Piritrexim	C17H19N5O2	290.142	--	--	--	--	--	--	HMDB0256604	Organic compounds	Organoheterocyclic compounds	Pyridopyrimidines	Pyrido[2,3-d]pyrimidines
pos_17485	(6Z,9Z,12Z,15Z,18Z,21Z)-Tetracosa-6,9,12,15,18,21-hexaenoylcarnitine	C31H49NO4	482.359	--	--	--	--	--	--	HMDB0241636	Organic compounds	Lipids and lipid-like molecules	Fatty Acyls	Fatty acid esters
pos_17487	LysoPC(18:1(9Z)/0:0)	C26H52NO7P	544.338	--	--	--	--	--	--	HMDB0002815	Organic compounds	Lipids and lipid-like molecules	Glycerophospholipids	Glycerophosphocholines
pos_17489	DG(20:5(5Z,8Z,11Z,14Z,17Z)/15:0/0:0)	C38H64O5	639.436	--	--	--	--	--	--	HMDB0007561	Organic compounds	Lipids and lipid-like molecules	Glycerolipids	Diradylglycerols
pos_17491	Polypodoside C	C40H64O14	807.385	--	--	--	--	--	--	HMDB0040745	Organic compounds	Lipids and lipid-like molecules	Steroids and steroid derivatives	Steroidal glycosides
pos_1750	1-Hydroxypyrene glucuronide	C22H18O7	359.091	--	--	--	--	--	--	HMDB0059759	Organic compounds	Benzenoids	Pyrenes	--
pos_17505	Permetin A	C54H92N12O12	1139.67	--	--	--	--	--	--	HMDB0030527	Organic compounds	Organic acids and derivatives	Peptidomimetics	Depsipeptides
pos_17509	(10S)-Juvenile hormone III acid diol	C15H26O4	235.169	C16506	Insect hormone biosynthesis(ko00981)	--	--	--	--	--	--	--	--	--
pos_17512	Buddledin A	C17H24O3	277.181	C09623	--	--	--	--	--	--	--	--	--	--
pos_17514	Sativic acid	C18H36O6	331.245	--	--	LMFA02000148	Fatty Acyls [FA]	Octadecanoids [FA02]	Other Octadecanoids [FA0200]	HMDB0302836	Organic compounds	Lipids and lipid-like molecules	Fatty Acyls	Fatty acids and conjugates
pos_17517	7b,12a-Dihydroxycholanoic acid	C24H40O4	415.281	--	--	--	--	--	--	HMDB0002451	Organic compounds	Lipids and lipid-like molecules	Glycerophospholipids	Glycerophosphoethanolamines
pos_17520	PC(O-16:0/1:0)	C25H52NO7P	510.356	--	--	LMGP01020028	Glycerophospholipids [GP]	Glycerophosphocholines [GP01]	1-alkyl,2-acylglycerophosphocholines [GP0102]	--	--	--	--	--
pos_17522	Hydrocortamate	C27H41NO6	514.258	--	--	--	--	--	--	HMDB0014907	Organic compounds	Lipids and lipid-like molecules	Steroids and steroid derivatives	Pregnane steroids
pos_17525	5-Oxoavermectin ''1b'' aglycone	C33H44O8	610.341	C11962	Metabolic pathways(ko01100)	--	--	--	--	--	--	--	--	--
pos_17527	Glucoconvallasaponin B	C38H62O15	797.378	--	--	--	--	--	--	HMDB0034327	Organic compounds	Lipids and lipid-like molecules	Steroids and steroid derivatives	Steroidal glycosides
pos_17530	PI(TXB2/18:0)	C47H85O17P	970.577	--	--	--	--	--	--	HMDB0276379	--	--	--	--
pos_17532	(2S,3R)-2-Amino-4-octadecene-3-ol	C18H37NO	306.279	--	--	--	--	--	--	HMDB0242695	Organic compounds	Organic oxygen compounds	Organooxygen compounds	Alcohols and polyols
pos_17534	Phorbol	C20H28O6	329.177	C09155	Inflammatory mediator regulation of TRP channels(ko04750)	LMPR0104330001	Prenol Lipids [PR]	Isoprenoids [PR01]	C20 isoprenoids (diterpenes) [PR0104]	HMDB0246701	Organic compounds	Lipids and lipid-like molecules	Prenol lipids	Diterpenoids
pos_17535	Stearoylcholine	C23H48NO2+	370.368	--	--	--	--	--	--	HMDB0240648	Organic compounds	Organic nitrogen compounds	Organonitrogen compounds	Quaternary ammonium salts
pos_1754	(R)-ar-Turmerone	C15H20O	217.154	--	--	--	--	--	--	HMDB0035612	Organic compounds	Lipids and lipid-like molecules	Prenol lipids	Sesquiterpenoids
pos_17544	PGP(18:0/20:3(5Z,8Z,11Z))	C44H82O13P2	922.556	--	--	--	--	--	--	HMDB0013510	Organic compounds	Lipids and lipid-like molecules	Glycerophospholipids	Glycerophosphoglycerophosphates
pos_1756	Retronecine	C8H13NO2	156.102	C06177	--	--	--	--	--	HMDB0253071	Organic compounds	Alkaloids and derivatives	--	--
pos_17560	Methanethiol	CH4S	70.9917	C00409	Cysteine and methionine metabolism(ko00270);Sulfur metabolism(ko00920);Metabolic pathways(ko01100)	--	--	--	--	HMDB0003227	Organic compounds	Organosulfur compounds	Thiols	Alkylthiols
pos_17561	Avermectin B1b monosaccharide	C40H58O11	732.455	C11965	Metabolic pathways(ko01100)	--	--	--	--	--	--	--	--	--
pos_17576	N-[2-(5-Methoxy-1H-indol-3-yl)ethyl]-N-nitrosoacetamide	C13H15N3O3	226.098	--	--	--	--	--	--	HMDB0260420	Organic compounds	Organoheterocyclic compounds	Indoles and derivatives	Indoles
pos_17577	9-OxoODE	C18H30O3	277.216	C14766	Linoleic acid metabolism(ko00591)	LMFA02000251	Fatty Acyls [FA]	Octadecanoids [FA02]	Other Octadecanoids [FA0200]	HMDB0004669	Organic compounds	Lipids and lipid-like molecules	Fatty Acyls	Lineolic acids and derivatives
pos_1758	Levonordefrin	C9H13NO3	184.096	C11768	--	--	--	--	--	HMDB0015652	Organic compounds	Benzenoids	Benzene and substituted derivatives	Phenylpropanes
pos_17591	Mepartricin	C60H88N2O19	1158.65	--	--	--	--	--	--	HMDB0253564	Organic compounds	Organic oxygen compounds	Organooxygen compounds	Carbohydrates and carbohydrate conjugates
pos_17594	CDP-DG(i-22:0/TXB2)	C54H95N3O19P2	1193.6	--	--	--	--	--	--	HMDB0294335	--	--	--	--
pos_17595	Ganglioside GM3 (d18:0/16:0)	C57H106N2O21	1193.7	--	--	--	--	--	--	HMDB0011915	Organic compounds	Lipids and lipid-like molecules	Sphingolipids	Glycosphingolipids
pos_17597	Pelargonic acid	C9H18O2	123.117	C01601	--	LMFA01010009	Fatty Acyls [FA]	Fatty Acids and Conjugates [FA01]	Straight chain fatty acids [FA0101]	HMDB0000847	Organic compounds	Lipids and lipid-like molecules	Fatty Acyls	Fatty acids and conjugates
pos_1760	Phe Thr	C13H18N2O4	267.134	--	--	--	--	--	--	--	--	--	--	--
pos_17604	N-(3-oxo-hexanoyl)-homoserine lactone	C10H15NO4	214.108	--	--	LMFA08030003	Fatty Acyls [FA]	Fatty amides [FA08]	Fatty acyl homoserine lactones [FA0803]	--	--	--	--	--
pos_17609	MG(a-13:0/0:0/0:0)[rac]	C16H32O4	271.227	--	--	--	--	--	--	HMDB0072841	Organic compounds	Lipids and lipid-like molecules	Glycerolipids	Monoradylglycerols
pos_17610	trans-3-Hydroxy-L-proline	C5H9NO3	301.076	C05147	Arginine and proline metabolism(ko00330);Metabolic pathways(ko01100)	--	--	--	--	HMDB0059659	Organic compounds	Organic acids and derivatives	Carboxylic acids and derivatives	Amino acids, peptides, and analogues
pos_17611	Oxybuprocaine	C17H28N2O3	308.211	--	--	--	--	--	--	HMDB0015029	Organic compounds	Benzenoids	Benzene and substituted derivatives	Benzoic acids and derivatives
pos_17618	3-Methyl-3-butenyl apiosyl-(1->6)-glucoside	C16H28O10	363.169	--	--	--	--	--	--	HMDB0031954	Organic compounds	Lipids and lipid-like molecules	Fatty Acyls	Fatty acyl glycosides
pos_17619	Gly Asn Gly His	C14H21N7O6	384.161	--	--	--	--	--	--	--	--	--	--	--
pos_17620	2-Hydroxy-22-methyltetracosanoic acid	C25H50O3	398.376	--	--	LMFA01030969	Fatty Acyls [FA]	Fatty Acids and Conjugates [FA01]	Unsaturated fatty acids [FA0103]	HMDB0040909	Organic compounds	Lipids and lipid-like molecules	Fatty Acyls	Fatty acids and conjugates
pos_1763	2-Amino-2-methyl-1-propanol	C4H11NO	72.081	--	--	--	--	--	--	HMDB0244974	Organic compounds	Organic nitrogen compounds	Organonitrogen compounds	Amines
pos_17631	3',4'-Dihydrorhodovibrin	C41H62O2	586.448	C15887	Metabolic pathways(ko01100)	LMPR01070139	Prenol Lipids [PR]	Isoprenoids [PR01]	C40 isoprenoids (tetraterpenes) [PR0107]	--	--	--	--	--
pos_17634	Cer(d18:2(4E,14Z)/20:4(5Z,8Z,11Z,13E)+=O(15))	C38H63NO4	620.469	--	--	--	--	--	--	HMDB0290069	--	--	--	--
pos_1764	(+-)-Carbovir	C11H13N5O2	247.128	--	--	--	--	--	--	HMDB0242235	Organic compounds	Nucleosides, nucleotides, and analogues	Nucleoside and nucleotide analogues	--
pos_17641	Hexanediol	C6H14O2	83.0859	--	--	--	--	--	--	HMDB0253145	Organic compounds	Lipids and lipid-like molecules	Fatty Acyls	Fatty alcohols
pos_17645	cis- and trans-2-Isopropyl-4-methyl-1,3-dioxolane	C7H14O2	95.0859	--	--	--	--	--	--	HMDB0032204	Organic compounds	Organoheterocyclic compounds	Dioxolanes	1,3-dioxolanes
pos_17646	3,4-Heptanediol	C7H16O2	97.1015	--	--	--	--	--	--	HMDB0246037	Organic compounds	Organic oxygen compounds	Organooxygen compounds	Alcohols and polyols
pos_17661	hexadecan-6Z,11Z-dien-1-ol	C16H30O	239.237	--	--	LMFA05000054	Fatty Acyls [FA]	Fatty alcohols [FA05]	--	--	--	--	--	--
pos_17662	3-Dehydrosphinganine	C18H37NO2	322.273	C02934	Sphingolipid metabolism(ko00600);Metabolic pathways(ko01100)	LMSP01020002	Sphingolipids [SP]	Sphingoid bases [SP01]	Sphinganines [SP0102]	HMDB0001480	Organic compounds	Organic oxygen compounds	Organooxygen compounds	Carbonyl compounds
pos_17663	2-oxophytanic acid	C20H38O3	327.289	C02117	--	LMPR0104010016	Prenol Lipids [PR]	Isoprenoids [PR01]	C20 isoprenoids (diterpenes) [PR0104]	--	--	--	--	--
pos_17664	3-Ethyl-4-(9-hydroxy-4,6,8,10-tetramethyl-7-oxododec-4-en-2-yl)oxetan-2-one	C21H36O4	335.258	--	--	--	--	--	--	HMDB0251673	Organic compounds	Lipids and lipid-like molecules	Prenol lipids	Terpene lactones
pos_17665	Diosbulbin F	C20H24O7	376.152	--	--	--	--	--	--	HMDB0036780	Organic compounds	Lipids and lipid-like molecules	Prenol lipids	Terpene lactones
pos_17666	DG(8:0/10:0/0:0)	C21H40O5	395.276	--	--	--	--	--	--	HMDB0092901	Organic compounds	molecules	Glycerolipids	Diradylglycerols
pos_17669	Cer(d16:1/18:3(10,12,15)-OH(9))	C34H61NO4	565.494	--	--	--	--	--	--	HMDB0289881	--	--	--	--
pos_17673	1,2-Cyclohexanediol	C6H12O2	81.0705	--	--	--	--	--	--	HMDB0244061	Organic compounds	Organic oxygen compounds	Organooxygen compounds	Alcohols and polyols
pos_17679	Glycerophosphoserine	C6H14NO8P	260.053	C22237	--	--	--	--	--	HMDB0252850	Organic compounds	Lipids and lipid-like molecules	Glycerophospholipids	Glycerophosphoserines
pos_1768	ε-Caprolactam	C6H11NO	114.092	C06593	Metabolic pathways(ko01100)	--	--	--	--	HMDB0062769	Organic compounds	Organoheterocyclic compounds	Lactams	Caprolactams
pos_17680	MG(0:0/18:1(11Z)/0:0)	C21H40O4	339.29	--	--	--	--	--	--	HMDB0011536	Organic compounds	Lipids and lipid-like molecules	Glycerolipids	Monoradylglycerols
pos_17686	(8R,9S,10S,13S,14S,17R)-17-Ethyl-3,17-dihydroxy-10,13-dimethyl-3,4,5,6,7,8,9,11,12,14,15,16-dodecahydro-1H-cyclopenta[a]phenanthren-2-one	C21H34O3	352.285	--	--	--	--	--	--	HMDB0257629	Organic compounds	Lipids and lipid-like molecules	Steroids and steroid derivatives	Pregnane steroids
pos_17691	10-Hydroxy-3-methoxy-1,3,5,7-cadinatetraen-9-one	C16H20O3	538.319	--	--	--	--	--	--	HMDB0036456	Organic compounds	Lipids and lipid-like molecules	Prenol lipids	Sesquiterpenoids
pos_17692	Psychosine sulfate	C24H47NO10S	524.299	C02744	--	LMSP08000002	Sphingolipids [SP]	Amphoteric glycosphingolipids [SP08]	--	HMDB0013046	Organic compounds	Lipids and lipid-like molecules	Sphingolipids	Glycosphingolipids
pos_17694	DG(18:3(9Z,12Z,15Z)/18:0/0:0)	C39H70O5	583.505	--	--	--	--	--	--	HMDB0007303	Organic compounds	Lipids and lipid-like molecules	Fatty Acyls	Lineolic acids and derivatives
pos_17695	Cer(d17:1/22:6(4Z,7Z,10Z,12E,16Z,19Z)-OH(14))	C39H65NO4	650.446	--	--	--	--	--	--	HMDB0289929	--	--	--	--
pos_17699	CDP-DG(6 keto-PGF1alpha/a-21:0)	C53H93N3O19P2	1176.55	--	--	--	--	--	--	HMDB0293080	--	--	--	--
pos_17700	Propanoyl phosphate	C3H7O5P	155.011	C02876	Propanoate metabolism(ko00640);C5-Branched dibasic acid metabolism(ko00660);Metabolic pathways(ko01100)	--	--	--	--	--	--	--	--	--
pos_17701	Allopregnanolone	C21H34O2	319.262	C13712	Steroid hormone biosynthesis(ko00140)	LMST02030130	Sterol Lipids [ST]	Steroids [ST02]	C21 steroids (gluco/mineralocorticoids, progestogins) and derivatives [ST0203]	HMDB0001449	Organic compounds	Lipids and lipid-like molecules	Steroids and steroid derivatives	Pregnane steroids
pos_17702	9-Octadecenoic acid (9Z)-, (2-hydroxy-2-oxido-1,2-oxaphospholan-4-yl)methyl ester	C22H41O5P	416.27	--	--	--	--	--	--	HMDB0245757	Organic compounds	Lipids and lipid-like molecules	Fatty Acyls	Fatty acid esters
pos_1771	2,3-Dihydro-6-methyl-5-propanoyl-1H-pyrrolizine	C11H15NO	178.115	--	--	--	--	--	--	HMDB0040018	Organic compounds	Organoheterocyclic compounds	Pyrrolizines	--
pos_17713	3beta-hydroxy-4beta-methyl-5alpha-cholest-7-ene-4alpha-carboxylate	C29H47O3-	466.329	C04840	--	LMST01010175	Sterol Lipids [ST]	Sterols [ST01]	Cholesterol and derivatives [ST0101]	HMDB0304159	Organic compounds	Lipids and lipid-like molecules	Steroids and steroid derivatives	Cholestane steroids
pos_17715	Dihydro-beta-erythroidine	C16H21NO3	589.265	C13682	--	--	--	--	--	HMDB0251290	Organic compounds	Organoheterocyclic compounds	Indoles and derivatives	--
pos_17716	Lyciumoside IX	C35H56O15	681.349	--	--	--	--	--	--	HMDB0033502	Organic compounds	Lipids and lipid-like molecules	Prenol lipids	Terpene glycosides
pos_17718	Protopine	C20H19NO5	318.108	C05189	Metabolic pathways(ko01100)	--	--	--	--	HMDB0003920	Organic compounds	Alkaloids and derivatives	Protopine alkaloids	--
pos_17720	2-(alpha-D-Galactosyl)-sn-glycerol 3-phosphate	C9H19O11P	317.063	C04641	--	--	--	--	--	--	--	--	--	--
pos_17723	Heliantriol A1	C30H50O3	458.379	--	--	--	--	--	--	HMDB0036540	Organic compounds	Lipids and lipid-like molecules	Prenol lipids	Triterpenoids
pos_17729	LysoPC(17:0/0:0)	C25H52NO7P	510.357	--	--	--	--	--	--	HMDB0012108	Organic compounds	Lipids and lipid-like molecules	Glycerophospholipids	Glycerophosphocholines
pos_17731	Vitamin D2 3-glucuronide	C34H52O7	573.367	--	--	LMST03010072	Sterol Lipids [ST]	Secosteroids [ST03]	Vitamin D2 and derivatives [ST0301]	HMDB0010344	Organic compounds	Lipids and lipid-like molecules	Steroids and steroid derivatives	Vitamin D and derivatives
pos_17732	PI(18:2(9Z,12Z)/0:0)	C27H49O12P	579.294	--	--	LMGP06050010	Glycerophospholipids [GP]	Glycerophosphoinositols [GP06]	Monoacylglycerophosphoinositols [GP0605]	HMDB0240597	Organic compounds	Lipids and lipid-like molecules	Glycerophospholipids	Glycerophosphoinositols
pos_17737	PE(22:0/PGE1)	C47H88NO11P	912.575	--	--	--	--	--	--	HMDB0283806	--	--	--	--
pos_17739	6'''-Deamino-6'''-oxoparomomycin II	C23H42N4O15	653.225	C21263	Neomycin, kanamycin and gentamicin biosynthesis(ko00524)	--	--	--	--	--	--	--	--	--
pos_17745	(+)-Camphor	C10H16O	135.117	C00808	Inflammatory mediator regulation of TRP channels(ko04750)	LMPR0102120001	Prenol Lipids [PR]	Isoprenoids [PR01]	C10 isoprenoids (monoterpenes) [PR0102]	HMDB0059838	Organic compounds	Lipids and lipid-like molecules	Prenol lipids	Monoterpenoids
pos_17746	Ethyl 2Z,4E-decadienoic acid	C12H20O2	161.133	--	--	--	--	--	--	HMDB0036599	Organic compounds	Lipids and lipid-like molecules	Fatty Acyls	Fatty acid esters
pos_17748	5-Phenyl-1-pentanol	C11H16O	147.117	--	--	--	--	--	--	HMDB0031624	Organic compounds	Lipids and lipid-like molecules	Fatty Acyls	Fatty alcohols
pos_17749	(2E,5E)-Undecadienal	C11H18O	167.143	--	--	--	--	--	--	--	--	--	--	--
pos_17750	Decanoic acid	C10H20O2	173.133	C01571	Fatty acid biosynthesis(ko00061);Metabolic pathways(ko01100)	LMFA01010010	Fatty Acyls [FA]	Fatty Acids and Conjugates [FA01]	Straight chain fatty acids [FA0101]	HMDB0000511	Organic compounds	Lipids and lipid-like molecules	Fatty Acyls	Fatty acids and conjugates
pos_17751	2,4-Heptadecanedione	C17H32O2	233.227	--	--	--	--	--	--	HMDB0040888	Organic compounds	Organic oxygen compounds	Organooxygen compounds	Carbonyl compounds
pos_17752	Ketorolac	C15H13NO3	255.089	C07062	--	--	--	--	--	HMDB0014608	Organic compounds	Organic oxygen compounds	Organooxygen compounds	Carbonyl compounds
pos_17755	9(R)-HODE	C18H32O3	279.232	--	--	--	--	--	--	--	--	--	--	--
pos_17756	Rhazidigenine Nb-oxide	C19H26N2O2	353.163	--	--	--	--	--	--	HMDB0030263	Organic compounds	Organoheterocyclic compounds	Indoles and derivatives	Indoles
pos_17762	Cer(d17:1/18:3(10,12,15)-OH(9))	C35H63NO4	562.484	--	--	--	--	--	--	HMDB0289933	--	--	--	--
pos_17763	BQ 123	C31H42N6O7	628.351	C11587	Bile secretion(ko04976)	--	--	--	--	--	--	--	--	--
pos_17768	(Z)-4-Dodecenal	C13H24O	214.217	--	--	LMFA06000256	Fatty Acyls [FA]	Fatty aldehydes [FA06]	--	HMDB0032247	Organic compounds	Lipids and lipid-like molecules	Fatty Acyls	Fatty aldehydes
pos_17772	LysoPC(20:2(11Z,14Z))	C28H54NO7P	548.372	--	--	--	--	--	--	HMDB0010392	Organic compounds	Lipids and lipid-like molecules	Glycerophospholipids	Glycerophosphocholines
pos_17777	Icosanoic acid	C20H40O2	663.569	C06425	Biosynthesis of unsaturated fatty acids(ko01040)	LMFA01010020	Fatty Acyls [FA]	Fatty Acids and Conjugates [FA01]	Straight chain fatty acids [FA0101]	HMDB0002212	Organic compounds	Lipids and lipid-like molecules	Fatty Acyls	Fatty acids and conjugates
pos_17779	25-Hydroxytachysterol3	C27H44O2	423.321	--	--	--	--	--	--	HMDB0006722	Organic compounds	Lipids and lipid-like molecules	Steroids and steroid derivatives	Vitamin D and derivatives
pos_1778	Aminofurantoin	C8H8N4O3	250.094	--	--	--	--	--	--	HMDB0060589	Organic compounds	Organoheterocyclic compounds	Azolidines	Imidazolidines
pos_17782	Betavulgaroside VI	C47H72O21	973.452	--	--	--	--	--	--	HMDB0033426	Organic compounds	Lipids and lipid-like molecules	Prenol lipids	Terpene glycosides
pos_17792	Ethyl furoate	C7H8O3	298.133	--	--	--	--	--	--	HMDB0059862	Organic compounds	Organoheterocyclic compounds	Furans	Furoic acid and derivatives
pos_17793	Lysyllysine	C12H26N4O3	316.231	--	--	--	--	--	--	HMDB0028956	Organic compounds	Organic acids and derivatives	Carboxylic acids and derivatives	Amino acids, peptides, and analogues
pos_17799	Fasciculol C	C30H52O6	508.376	--	--	--	--	--	--	HMDB0035853	Organic compounds	Lipids and lipid-like molecules	Prenol lipids	Triterpenoids
pos_17803	7-Epizucchini factor A	C44H59NO5	682.439	--	--	--	--	--	--	HMDB0036405	Organic compounds	Benzenoids	Benzene and substituted derivatives	Benzoic acids and derivatives
pos_1781	Moringyne	C15H20O7	330.152	--	--	--	--	--	--	HMDB0031724	Organic compounds	Organic oxygen compounds	Organooxygen compounds	Carbohydrates and carbohydrate conjugates
pos_17817	Asparaginylglutamine	C9H16N4O5	260.11	--	--	--	--	--	--	HMDB0028729	Organic compounds	Organic acids and derivatives	Carboxylic acids and derivatives	Amino acids, peptides, and analogues
pos_17819	3beta-24-Methylenelanost-9(11)-en-3-ol	C31H52O	458.423	--	--	--	--	--	--	HMDB0035211	Organic compounds	Lipids and lipid-like molecules	Steroids and steroid derivatives	Ergostane steroids
pos_1782	L-4-Hydroxyglutamine	C5H10N2O4	127.049	--	--	--	--	--	--	HMDB0029424	Organic compounds	Organic acids and derivatives	Carboxylic acids and derivatives	Amino acids, peptides, and analogues
pos_17820	1-docosanoyl-glycero-3-phosphate	C25H51O7P	536.371	--	--	LMGP10050031	Glycerophospholipids [GP]	Glycerophosphates [GP10]	Monoacylglycerophosphates [GP1005]	HMDB0062314	Organic compounds	Lipids and lipid-like molecules	Glycerophospholipids	Glycerophosphates
pos_17825	N1-Methyl-4-pyridone-5-carboxamide	C7H8N2O2	152.057	C05843	Nicotinate and nicotinamide metabolism(ko00760);Metabolic pathways(ko01100)	--	--	--	--	HMDB0004194	Organic compounds	Organoheterocyclic compounds	Pyridines and derivatives	Pyridinecarboxylic acids and derivatives
pos_1783	2'-Hydroxy-5'-methylacetophenone	C9H10O2	151.075	--	--	--	--	--	--	HMDB0032592	Organic compounds	Organic oxygen compounds	Organooxygen compounds	Carbonyl compounds
pos_17830	DG(14:0/14:1(9Z)/0:0)	C31H58O5	528.469	--	--	--	--	--	--	HMDB0007009	Organic compounds	Lipids and lipid-like molecules	Glycerolipids	Diradylglycerols
pos_17831	DG(12:0/20:5(5Z,8Z,10E,14Z,17Z)-OH(12)/0:0)	C35H58O6	539.406	--	--	--	--	--	--	HMDB0294741	--	--	--	--
pos_17832	Hept-3-enoylcarnitine	C14H25NO4	560.394	--	--	--	--	--	--	HMDB0241681	Organic compounds	Lipids and lipid-like molecules	Fatty Acyls	Fatty acid esters
pos_17835	Phytocassane E	C20H28O3	650.44	--	--	--	--	--	--	HMDB0031773	Organic compounds	Lipids and lipid-like molecules	Prenol lipids	Diterpenoids
pos_17840	QUINAMIDE ISOPROPYLIDENE	C10H17NO5	232.118	--	--	--	--	--	--	--	--	--	--	--
pos_17841	(7S,8S)-DiHODE	C18H32O4	277.217	C07354	Linoleic acid metabolism(ko00591)	--	--	--	--	--	--	--	--	--
pos_17844	Cholest-5-ene	C27H46	388.394	C05416	--	LMST01010243	Sterol Lipids [ST]	Sterols [ST01]	Cholesterol and derivatives [ST0101]	HMDB0000941	Organic compounds	Lipids and lipid-like molecules	Steroids and steroid derivatives	Cholestane steroids
pos_17848	Phorbol 12-myristate 13-acetate	C36H56O8	581.378	C05151	Neutrophil extracellular trap formation(ko04613)	--	--	--	--	HMDB0244744	Organic compounds	Lipids and lipid-like molecules	Prenol lipids	Diterpenoids
pos_1785	L-Pyrrolysine	C12H21N3O3	220.149	C16138	Lysine biosynthesis(ko00300);Aminoacyl-tRNA biosynthesis(ko00970);Metabolic pathways(ko01100);Protein digestion and absorption(ko04974)	--	--	--	--	--	--	--	--	--
pos_17857	(4R,5R)-4,5-Dihydroxycyclohexa-1(6),2-diene-1-carboxylate	C7H8O4	121.029	C20710	Phenylalanine, tyrosine and tryptophan biosynthesis(ko00400)	--	--	--	--	--	--	--	--	--
pos_17858	Benzoquinoneacetic acid	C8H6O4	149.024	--	--	--	--	--	--	HMDB0002334	Organic compounds	Organic oxygen compounds	Organooxygen compounds	Carbonyl compounds
pos_17859	Anofinic acid	C12H12O3	205.086	--	--	--	--	--	--	HMDB0033303	Organic compounds	Organoheterocyclic compounds	Benzopyrans	1-benzopyrans
pos_17862	Citrusin D	C16H22O8	307.118	--	--	--	--	--	--	HMDB0039334	Organic compounds	Lipids and lipid-like molecules	Fatty Acyls	Fatty acyl glycosides
pos_17865	4,4-Dimethyl-14alpha-hydroxymethyl-5alpha-cholesta-8-en-3beta-ol	C30H52O2	427.393	--	--	--	--	--	--	HMDB0012160	Organic compounds	Lipids and lipid-like molecules	Prenol lipids	Triterpenoids
pos_17867	(6R,8Z)-6-Hydroxy-3-oxotetradecenoic acid	C14H24O4	535.317	--	--	--	--	--	--	HMDB0062363	Organic compounds	Lipids and lipid-like molecules	Fatty Acyls	Fatty acids and conjugates
pos_1787	5-Octadecynoic acid	C18H32O2	319.2	--	--	LMFA01030566	Fatty Acyls [FA]	Fatty Acids and Conjugates [FA01]	Unsaturated fatty acids [FA0103]	HMDB0031097	Organic compounds	Lipids and lipid-like molecules	Fatty Acyls	Fatty acids and conjugates
pos_17874	PC(20:2(11Z,14Z)/PGF1alpha)	C48H88NO11P	908.59	--	--	--	--	--	--	HMDB0287236	--	--	--	--
pos_17882	DG(14:1n5/0:0/14:1n5)	C31H56O5	526.444	--	--	--	--	--	--	HMDB0056134	Organic compounds	Lipids and lipid-like molecules	Glycerolipids	Diradylglycerols
pos_17883	Anhydroamarouciaxanthin B	C40H50O3	617.344	--	--	LMPR01070934	Prenol Lipids [PR]	Isoprenoids [PR01]	C40 isoprenoids (tetraterpenes) [PR0107]	HMDB0036911	Organic compounds	Lipids and lipid-like molecules	Prenol lipids	Triterpenoids
pos_17890	9S,10R-Epoxy-6Z-octadecene	C18H32O	265.253	--	--	LMFA12000284	Fatty Acyls [FA]	Oxygenated hydrocarbons [FA12]	--	--	--	--	--	--
pos_17891	(6E,8E,10R,12Z)-10-Hydroxy-3-oxooctadecatrienoic acid	C18H28O4	273.185	--	--	--	--	--	--	HMDB0062357	Organic compounds	Lipids and lipid-like molecules	Fatty Acyls	Lineolic acids and derivatives
pos_17898	2-Hydroxydocosanoylcarnitine	C29H57NO5	482.42	--	--	--	--	--	--	HMDB0241600	Organic compounds	Lipids and lipid-like molecules	Fatty Acyls	Fatty acid esters
pos_1790	8-Azaspiro[4.5]decane-7,9-dione	C9H13NO2	185.127	--	--	--	--	--	--	HMDB0245995	Organic compounds	Organoheterocyclic compounds	Azaspirodecane derivatives	--
pos_17900	Ponasteroside A	C33H54O11	644.378	--	--	--	--	--	--	HMDB0034091	Organic compounds	Lipids and lipid-like molecules	Steroids and steroid derivatives	Steroidal glycosides
pos_17906	Prizidilol	C17H25N5O2	354.19	--	--	--	--	--	--	HMDB0256780	Organic compounds	Organoheterocyclic compounds	Diazines	Pyridazines and derivatives
pos_17907	11-Deoxy-PGE1	C20H34O4	356.279	--	--	LMFA03010054	Fatty Acyls [FA]	Eicosanoids [FA03]	Prostaglandins [FA0301]	HMDB0251584	Organic compounds	Lipids and lipid-like molecules	Fatty Acyls	Eicosanoids
pos_1791	N'-Hydroxymethylnorcotinine	C10H12N2O2	175.087	--	--	--	--	--	--	HMDB0001324	Organic compounds	Organoheterocyclic compounds	Pyridines and derivatives	Pyrrolidinylpyridines
pos_1792	Phenylalanylaspartic acid	C13H16N2O5	303.098	--	--	--	--	--	--	HMDB0028991	Organic compounds	Organic acids and derivatives	Carboxylic acids and derivatives	Amino acids, peptides, and analogues
pos_17921	Methyl 4,8-decadienoate	C11H18O2	183.138	--	--	--	--	--	--	HMDB0034708	Organic compounds	Lipids and lipid-like molecules	Fatty Acyls	Fatty acid esters
pos_17922	Proxyphylline	C10H14N4O3	203.093	--	--	--	--	--	--	HMDB0256878	Organic compounds	Organoheterocyclic compounds	Imidazopyrimidines	Purines and purine derivatives
pos_17925	DL-Valine-4-antipyrineamide	C16H22N4O2	285.17	--	--	--	--	--	--	HMDB0251532	Organic compounds	Organic acids and derivatives	Carboxylic acids and derivatives	Amino acids, peptides, and analogues
pos_17929	PC(2:0/18:1(9Z))	C28H54NO8P	564.361	--	--	LMGP01010991	Glycerophospholipids [GP]	Glycerophosphocholines [GP01]	Diacylglycerophosphocholines [GP0101]	--	--	--	--	--
pos_17934	3-Methylcyclopentadecanone	C16H30O	239.237	--	--	--	--	--	--	HMDB0034181	Organic compounds	Organic oxygen compounds	Organooxygen compounds	Carbonyl compounds
pos_17935	MG(PGF1alpha/0:0/0:0)	C23H42O7	395.277	--	--	--	--	--	--	HMDB0260511	--	--	--	--
pos_1794	2-Amino-1-phenylethanol	C8H11NO	120.081	C02735	--	--	--	--	--	HMDB0001065	Organic compounds	Organic nitrogen compounds	Organonitrogen compounds	Amines
pos_17942	Mepronil	C17H19NO2	270.149	C18548	--	--	--	--	--	--	--	--	--	--
pos_17943	SENECIPHYLLINE	C18H23NO5	298.144	C10391	--	--	--	--	--	HMDB0258231	Organic compounds	Alkaloids and derivatives	--	--
pos_17947	Cholylarginine	C30H52N4O6	582.418	--	--	--	--	--	--	HMDB0242375	Organic compounds	Lipids and lipid-like molecules	Steroids and steroid derivatives	Bile acids, alcohols and derivatives
pos_17956	Avermectin A1b monosaccharide	C41H60O11	728.411	C11966	Metabolic pathways(ko01100)	--	--	--	--	--	--	--	--	--
pos_17959	1-Stearoyl-rac-glycerol	C21H42O4	341.304	--	--	--	--	--	--	HMDB0011131	Organic compounds	Lipids and lipid-like molecules	Glycerolipids	Monoradylglycerols
pos_1796	N-[(3R)-2,3-Dihydro-1-methyl-2-oxo-5-phenyl-1H-1,4-benzodiazepin-3-yl]-N'-(3-methylphenyl)urea	C24H22N4O2	437.137	C15026	--	--	--	--	--	HMDB0244429	Organic compounds	Organoheterocyclic compounds	Benzodiazepines	1,4-benzodiazepines
pos_17960	Tetracosanoic acid	C24H48O2	386.398	C08320	Biosynthesis of unsaturated fatty acids(ko01040)	LMFA01010024	Fatty Acyls [FA]	Fatty Acids and Conjugates [FA01]	Straight chain fatty acids [FA0101]	HMDB0002003	Organic compounds	Lipids and lipid-like molecules	Fatty Acyls	Fatty acids and conjugates
pos_1797	E-10-Hydroxydesmethylnortriptyline	C18H19NO	288.137	--	--	--	--	--	--	HMDB0014257	Organic compounds	Benzenoids	Dibenzocycloheptenes	--
pos_17976	Leukotriene D4	C25H40N2O6S	496.266	C05951	Arachidonic acid metabolism(ko00590);Metabolic pathways(ko01100);Neuroactive ligand-receptor interaction(ko04080);Fc epsilon RI signaling pathway(ko04664);Asthma(ko05310)	LMFA03020006	Fatty Acyls [FA]	Eicosanoids [FA03]	Leukotrienes [FA0302]	HMDB0003080	Organic compounds	Lipids and lipid-like molecules	Fatty Acyls	Eicosanoids
pos_17977	Corosin	C30H46O7	536.372	--	--	--	--	--	--	HMDB0035699	Organic compounds	Lipids and lipid-like molecules	Prenol lipids	Triterpenoids
pos_1798	2-hydroxydesipramine	C18H22N2O	300.206	--	--	--	--	--	--	HMDB0060992	Organic compounds	Organoheterocyclic compounds	Benzazepines	Dibenzazepines
pos_17984	Asperagenin	C27H44O5	935.605	--	--	--	--	--	--	HMDB0034293	Organic compounds	Lipids and lipid-like molecules	Prenol lipids	Triterpenoids
pos_17986	PI(20:0/TXB2)	C49H89O17P	1022.61	--	--	--	--	--	--	HMDB0277001	--	--	--	--
pos_17988	Salmefamol	C19H25NO4	354.163	C11771	--	--	--	--	--	HMDB0257468	Organic compounds	Benzenoids	Benzene and substituted derivatives	Phenethylamines
pos_17989	Palmitoyl glucuronide	C22H42O7	383.286	--	--	--	--	--	--	HMDB0010331	Organic compounds	Lipids and lipid-like molecules	Fatty Acyls	Fatty acyl glycosides
pos_18000	Ganglioside GM3 (d18:1/12:0)	C53H96N2O21	1097.65	--	--	--	--	--	--	HMDB0004842	Organic compounds	Lipids and lipid-like molecules	Sphingolipids	Glycosphingolipids
pos_18001	Lysylvaline	C11H23N3O3	228.175	--	--	--	--	--	--	HMDB0028964	Organic compounds	Organic acids and derivatives	Carboxylic acids and derivatives	Amino acids, peptides, and analogues
pos_18002	(2S,3R,4R)-3,4,4'-Trihydroxyflavan	C15H14O4	259.097	--	--	--	--	--	--	HMDB0040679	Organic compounds	Phenylpropanoids and polyketides	Flavonoids	Flavans
pos_18003	22-oxo-docosanoate	C22H41O3-	318.293	--	--	--	--	--	--	HMDB0304092	Organic compounds	Lipids and lipid-like molecules	Fatty Acyls	Fatty acids and conjugates
pos_18005	7-[(1R,2R,3R)-3-Hydroxy-2-[(3S)-3-hydroxyoctyl]-5-oxocyclopentyl]heptanoylcarnitine	C27H49NO7	538.317	--	--	--	--	--	--	HMDB0241874	Organic compounds	Lipids and lipid-like molecules	Fatty Acyls	Eicosanoids
pos_18006	Cer(d18:0/22:6(5Z,7Z,10Z,13Z,16Z,19Z)-OH(4))	C40H69NO4	592.513	--	--	--	--	--	--	HMDB0289979	--	--	--	--
pos_18007	Indinavir	C36H47N5O4	614.367	C07051	Bile secretion(ko04976)	--	--	--	--	HMDB0014369	Organic compounds	Organic acids and derivatives	Carboxylic acids and derivatives	Amino acids, peptides, and analogues
pos_18008	PAz-PC	C33H64NO10P	666.436	--	--	--	--	--	--	--	--	--	--	--
pos_18011	CDP-DG(a-25:0/18:3(10,12,15)-OH(9))	C55H97N3O16P2	1159.66	--	--	--	--	--	--	HMDB0293243	--	--	--	--
pos_18013	DG(18:0/22:6(4Z,7Z,10Z,13Z,16Z,19Z)/0:0)	C43H72O5	668.543	--	--	--	--	--	--	HMDB0007179	Organic compounds	Lipids and lipid-like molecules	Glycerolipids	Diradylglycerols
pos_18029	Glycerol 1,2-cyclic phosphate	C3H7O5P	155.011	C03947	--	--	--	--	--	--	--	--	--	--
pos_18031	Minaprine	C17H22N4O	298.179	--	--	--	--	--	--	HMDB0014943	Organic compounds	Organoheterocyclic compounds	Diazines	Pyridazines and derivatives
pos_18033	Allotetrahydrodeoxycorticosterone	C21H34O3	352.285	C13713	Steroid hormone biosynthesis(ko00140)	--	--	--	--	HMDB0000879	Organic compounds	Lipids and lipid-like molecules	Steroids and steroid derivatives	Hydroxysteroids
pos_18041	Antibiotic X 14889A	C33H60O8	602.464	--	--	--	--	--	--	HMDB0033336	Organic compounds	Lipids and lipid-like molecules	Prenol lipids	Sesterterpenoids
pos_18043	Evobioside	C35H54O13	700.403	--	--	--	--	--	--	HMDB0038020	Organic compounds	Organoheterocyclic compounds	Furans	Furoic acid and derivatives
pos_18048	Fluorofenidone	C12H10FNO	242.043	--	--	--	--	--	--	HMDB0245559	Organic compounds	Organoheterocyclic compounds	Pyridines and derivatives	Hydropyridines
pos_18053	Cer(d17:1/5-iso PGF2VI)	C35H63NO6	558.438	--	--	--	--	--	--	HMDB0289911	--	--	--	--
pos_18056	Cyclooctyne	C8H12	109.102	--	--	--	--	--	--	HMDB0250663	Organic compounds	Hydrocarbons	Unsaturated hydrocarbons	Acetylenes
pos_18058	2,6-Nonadien-1-ol	C9H16O	123.117	--	--	--	--	--	--	HMDB0031262	Organic compounds	Lipids and lipid-like molecules	Fatty Acyls	Fatty alcohols
pos_18059	6-Oxopiperidine-2-carboxylic acid	C6H9NO3	144.066	--	--	--	--	--	--	HMDB0061705	Organic compounds	Organic acids and derivatives	Carboxylic acids and derivatives	Amino acids, peptides, and analogues
pos_18061	Myristic acid	C14H28O2	229.217	C06424	Fatty acid biosynthesis(ko00061);Metabolic pathways(ko01100)	LMFA01010014	Fatty Acyls [FA]	Fatty Acids and Conjugates [FA01]	Straight chain fatty acids [FA0101]	HMDB0000806	Organic compounds	Lipids and lipid-like molecules	Fatty Acyls	Fatty acids and conjugates
pos_18062	(2S)-2-Amino-7-(1-aminoethylideneamino)-5-sulfanylideneheptanoic acid	C9H17N3O2S	232.118	--	--	--	--	--	--	HMDB0252980	Organic compounds	Organic acids and derivatives	Carboxylic acids and derivatives	Amino acids, peptides, and analogues
[truncated: 2,169 more rows]

## Sheet: Table S4
Annotation Information of Identified Metabolites in Negative Ion Mode.
Metabolites ID	Name	Formula	m/z	KEGG ID	KEGG Pathway Annotation	LIPID MAPS ID	Category (LIPID MAPS)	Main Class (LIPID MAPS)	Sub Class (LIPID MAPS)	HMDB ID	Kingdom (HMDB)	Super Class (HMDB)	Class (HMDB)	Sub Class (HMDB)
neg_1000	Loxoribine	C13H17N5O6	374.087	--	--	--	--	--	--	HMDB0254180	Organic compounds	Nucleosides, nucleotides, and analogues	Purine nucleosides	--
neg_10003	Aclarubicin	C42H53NO15	846.343	--	--	--	--	--	--	HMDB0247943	Organic compounds	Phenylpropanoids and polyketides	Anthracyclines	--
neg_10007	31-Hydroxy rifabutin	C46H62N4O12	883.431	--	--	--	--	--	--	HMDB0060754	Organic compounds	Organoheterocyclic compounds	Naphthofurans	--
neg_10012	UDP-2,3-bis(3-hydroxytetradecanoyl)glucosamine	C43H77N3O20P2	1052.42	C04652	Metabolic pathways(ko01100)	--	--	--	--	--	--	--	--	--
neg_10014	1,10-dihydro-1,10-dihydroxyfluoren-9-one	C13H10O3	259.06	--	--	--	--	--	--	HMDB0304006	Organic compounds	Benzenoids	Fluorenes	--
neg_10021	N-Methyl-cyclo(L-Trp-L-Phe)	C21H21N3O2	753.319	C22143	Metabolic pathways(ko01100)	--	--	--	--	--	--	--	--	--
neg_10024	PGP(18:2(9Z,11Z)/18:3(9,11,15)-OH(13))	C42H74O14P2	899.424	--	--	--	--	--	--	HMDB0272901	--	--	--	--
neg_10029	Methyl methacrylate	C5H8O2	199.097	C14527	--	--	--	--	--	HMDB0032385	Organic compounds	Organic acids and derivatives	Carboxylic acids and derivatives	Carboxylic acid derivatives
neg_10037	Neomycin	C23H46N6O13	649.274	C00384	--	--	--	--	--	HMDB0015129	Organic compounds	Organic oxygen compounds	Organooxygen compounds	Carbohydrates and carbohydrate conjugates
neg_10038	PA(12:0/PGD2)	C35H61O11P	709.376	--	--	--	--	--	--	HMDB0262772	--	--	--	--
neg_10042	Phalloidin	C35H48N8O11S	809.252	C08439	Bile secretion(ko04976)	--	--	--	--	--	--	--	--	--
neg_10048	Oxytocin	C43H66N12O12S2	1027.42	C00746	--	--	--	--	--	HMDB0002865	Organic compounds	Organic acids and derivatives	Carboxylic acids and derivatives	Amino acids, peptides, and analogues
neg_10050	Lablabsaponin I	C54H82O22	1127.5	--	--	--	--	--	--	HMDB0041042	Organic compounds	Lipids and lipid-like molecules	Prenol lipids	Terpene glycosides
neg_10055	xi-2,3-Dihydro-2-oxo-1H-indole-3-acetic acid	C10H9NO3	190.05	--	--	--	--	--	--	HMDB0035514	Organic compounds	Organoheterocyclic compounds	Indoles and derivatives	Indolyl carboxylic acids and derivatives
neg_10057	Cppene	C8H15N2O5P	285.038	--	--	--	--	--	--	HMDB0250519	Organic compounds	Organic acids and derivatives	Carboxylic acids and derivatives	Amino acids, peptides, and analogues
neg_10065	Kanamycin D	C18H35N3O12	484.212	C21253	Neomycin, kanamycin and gentamicin biosynthesis(ko00524)	--	--	--	--	--	--	--	--	--
neg_10066	[6]-Gingerdiol 4'-O-beta-D-glucopyranoside	C23H38O9	493.219	--	--	--	--	--	--	HMDB0036122	Organic compounds	Organic oxygen compounds	Organooxygen compounds	Carbohydrates and carbohydrate conjugates
neg_10068	Antcin B	C29H40O5	513.292	--	--	--	--	--	--	HMDB0248458	Organic compounds	Lipids and lipid-like molecules	Steroids and steroid derivatives	Ergostane steroids
neg_1007	Chrysin 7-[rhamnosyl-(1->4)-glucoside]	C27H30O13	583.14	--	--	--	--	--	--	HMDB0039934	Organic compounds	Phenylpropanoids and polyketides	Flavonoids	Flavonoid glycosides
neg_10077	Decarbamoylnovobiocin	C30H35NO10	590.198	C12476	Metabolic pathways(ko01100)	--	--	--	--	--	--	--	--	--
neg_10081	alpha-D-Sedoheptulopyranose 7-phosphate	C7H15O10P	625.092	C20956	Metabolic pathways(ko01100)	--	--	--	--	HMDB0001068	Organic compounds	Organic oxygen compounds	Organooxygen compounds	Carbohydrates and carbohydrate conjugates
neg_1009	Aflatoxin B1exo-8,9-epoxide-GSH	C27H29N3O13S	670.091	C11278	Metabolism of xenobiotics by cytochrome P450(ko00980)	LMPK10000005	Polyketides [PK]	Aflatoxins and related substances [PK10]	--	HMDB0060431	Organic compounds	Phenylpropanoids and polyketides	Coumarins and derivatives	Furanocoumarins
neg_10094	1-Acetyl-3,14,20-trihydroxywitha-5,24-dienolide 3-glucoside	C36H54O12	723.355	--	--	--	--	--	--	HMDB0033572	Organic compounds	Phenylpropanoids and polyketides	Diarylheptanoids	Linear diarylheptanoids
neg_101	Phosphonoacetate	C2H5O5P	174.955	C05682	Phosphonate and phosphinate metabolism(ko00440);Metabolic pathways(ko01100)	--	--	--	--	HMDB0004110	Organic compounds	Organic acids and derivatives	Organic phosphonic acids and derivatives	Organic phosphonic acids
neg_10105	3-O-Demethylfortimicin A	C16H33N5O6	827.478	--	--	--	--	--	--	HMDB0245956	Organic compounds	Organic oxygen compounds	Organooxygen compounds	Carbohydrates and carbohydrate conjugates
neg_10115	3,5,8-Trihydroxy-3',4',7-trimethoxyflavone	C18H16O8	405.081	--	--	--	--	--	--	HMDB0040877	Organic compounds	Phenylpropanoids and polyketides	Flavonoids	Flavones
neg_10116	D8'-Merulinic acid A	C24H38O4	411.248	--	--	--	--	--	--	HMDB0041454	Organic compounds	Benzenoids	Benzene and substituted derivatives	Benzoic acids and derivatives
neg_1012	Adenosine thiamine diphosphate	C22H30N9O10P2S+	709.114	--	--	--	--	--	--	HMDB0013647	Organic compounds	Nucleosides, nucleotides, and analogues	Purine nucleotides	Purine ribonucleotides
neg_10121	1-(3,4-Dihydroxy-5-methyl-2-oxolanyl)-5-fluoropyrimidine-2,4-dione	C9H11FN2O5	537.136	--	--	--	--	--	--	HMDB0243488	Organic compounds	Nucleosides, nucleotides, and analogues	5'-deoxyribonucleosides	--
neg_10129	PI(16:0/20:3(8Z,11Z,14Z)-2OH(5,6))	C45H81O15P	913.512	--	--	--	--	--	--	HMDB0276070	--	--	--	--
neg_10137	CDP-DG(18:2(9Z,11Z)/PGJ2)	C50H79N3O17P2	1090.48	--	--	--	--	--	--	HMDB0291315	--	--	--	--
neg_10147	5-amino-6-(5-phospho-D-ribosylamino)uracil	C9H13N4O9P-2	397.035	--	--	--	--	--	--	HMDB0304211	Organic compounds	Organic oxygen compounds	Organooxygen compounds	Carbohydrates and carbohydrate conjugates
neg_10148	Fluorescein diacetate	C24H16O7	461.086	--	--	--	--	--	--	HMDB0252358	Organic compounds	Organoheterocyclic compounds	Benzopyrans	1-benzopyrans
neg_10153	dTDP-3-amino-2,3,6-trideoxy-C-methyl-D-erythro-hexopyranos-4-ulose	C17H27N3O13P2	588.085	C12319	Metabolic pathways(ko01100);Biosynthesis of nucleotide sugars(ko01250)	--	--	--	--	--	--	--	--	--
neg_10158	2''-O-p-Coumaroylvitexin	C30H26O12	623.14	--	--	--	--	--	--	HMDB0037471	Organic compounds	Organic oxygen compounds	Organooxygen compounds	Carbonyl compounds
neg_10165	Cyclic AMP	C10H12N5O6P	703.099	C00575	Purine metabolism(ko00230);Metabolic pathways(ko01100);Endocrine resistance(ko01522);MAPK signaling pathway(ko04010);Ras signaling pathway(ko04014);Rap1 signaling pathway(ko04015);Calcium signaling pathway(ko04020);cGMP-PKG signaling pathway(ko04022);cAMP signaling pathway(ko04024);Chemokine signaling pathway(ko04062);Phospholipase D signaling pathway(ko04072);Oocyte meiosis(ko04114);Longevity re…	--	--	--	--	HMDB0000058	Organic compounds	Nucleosides, nucleotides, and analogues	Purine nucleotides	Cyclic purine nucleotides
neg_10168	calphostin C	C44H38O14	825.195	--	--	--	--	--	--	HMDB0249564	Organic compounds	Benzenoids	Perylenequinones	--
neg_10172	3-Oxo-5,6-dehydrosuberyl-CoA semialdehyde	C29H44N7O19P3S	940.141	C19946	Phenylalanine metabolism(ko00360);Metabolic pathways(ko01100)	LMFA07050200	Fatty Acyls [FA]	Fatty esters [FA07]	Fatty acyl CoAs [FA0705]	--	--	--	--	--
neg_10174	PI(20:0/20:4(6E,8Z,11Z,14Z)+=O(5))	C49H85O14P	973.564	--	--	--	--	--	--	HMDB0277009	--	--	--	--
neg_10189	Kaempferol 7-cellobioside 3-sophoroside	C39H50O26	933.269	--	--	--	--	--	--	HMDB0032786	Organic compounds	Phenylpropanoids and polyketides	Flavonoids	Flavonoid glycosides
neg_1019	(S)-3-Hydroxyoctanoyl-CoA	C29H50N7O18P3S	930.198	C05266	Fatty acid elongation(ko00062);Fatty acid degradation(ko00071);Metabolic pathways(ko01100);Fatty acid metabolism(ko01212)	LMFA07050160	Fatty Acyls [FA]	Fatty esters [FA07]	Fatty acyl CoAs [FA0705]	HMDB0003940	Organic compounds	Lipids and lipid-like molecules	Fatty Acyls	Fatty acyl thioesters
neg_10191	Sialyl Lex tetra	C37H62N2O28	1003.34	--	--	--	--	--	--	HMDB0006627	Organic compounds	Organic oxygen compounds	Organooxygen compounds	Carbohydrates and carbohydrate conjugates
neg_10192	2-Oxosuberate	C8H12O5	209.045	C16589	Metabolic pathways(ko01100);2-Oxocarboxylic acid metabolism(ko01210);Biosynthesis of cofactors(ko01240)	--	--	--	--	--	--	--	--	--
neg_10197	2-(acetylamino)-1,5-anhydro-2-deoxy-4-O-b-D-galactopyranosyl-D-arabino-Hex-1-enitol	C14H23NO10	400.103	--	--	--	--	--	--	HMDB0002282	Organic compounds	Organic oxygen compounds	Organooxygen compounds	Carbohydrates and carbohydrate conjugates
neg_10198	Methotrexate	C20H22N8O5	475.123	C01937	Bile secretion(ko04976)	--	--	--	--	HMDB0014703	Organic compounds	Organic acids and derivatives	Carboxylic acids and derivatives	Amino acids, peptides, and analogues
neg_10200	Amrubicinol (mixture)	C25H27NO9	506.149	--	--	--	--	--	--	HMDB0248365	Organic compounds	Benzenoids	Naphthacenes	Tetracenequinones
neg_10218	Fura red	C41H44N4O20S	979.192	--	--	--	--	--	--	HMDB0252524	Organic compounds	Organic acids and derivatives	Carboxylic acids and derivatives	Amino acids, peptides, and analogues
neg_10239	5-Methoxytryptamine	C11H14N2O	439.244	C05659	Tryptophan metabolism(ko00380)	--	--	--	--	HMDB0004095	Organic compounds	Organoheterocyclic compounds	Indoles and derivatives	Tryptamines and derivatives
neg_10240	Henatinib	C25H29FN4O4	503.187	--	--	--	--	--	--	HMDB0253087	Organic compounds	Organoheterocyclic compounds	Pyrroloazepines	--
neg_10242	7-(Benzyloxy)-4-(trifluoromethyl)-2H-chromen-2-one	C17H11F3O3	639.126	--	--	--	--	--	--	HMDB0247236	Organic compounds	Phenylpropanoids and polyketides	Coumarins and derivatives	--
neg_10243	Sotagliflozin	C21H25ClO5S	907.231	--	--	--	--	--	--	HMDB0258396	Organic compounds	Organic oxygen compounds	Organooxygen compounds	Carbohydrates and carbohydrate conjugates
neg_10251	(6,12)-11-Hydroxyhexadecadienoyl-CoA	C37H62N7O18P3S	1062.3	--	--	--	--	--	--	HMDB0301270	--	--	--	--
neg_10252	Mithramycin DK	C52H74O24	1127.5	C18711	Metabolic pathways(ko01100)	--	--	--	--	--	--	--	--	--
neg_10260	L-Anticapsin	C9H13NO4	457.175	C20941	Metabolic pathways(ko01100)	--	--	--	--	--	--	--	--	--
neg_10263	Deoxyguanidinoproclavaminic acid	C9H16N4O3	501.245	C06656	Metabolic pathways(ko01100)	--	--	--	--	--	--	--	--	--
neg_10269	Quin 2	C26H27N3O10	576.127	--	--	--	--	--	--	HMDB0257027	Organic compounds	Organic acids and derivatives	Carboxylic acids and derivatives	Tetracarboxylic acids and derivatives
neg_10275	Violacein	C20H13N3O3	731.186	C21136	Metabolic pathways(ko01100)	--	--	--	--	HMDB0259831	Organic compounds	Organoheterocyclic compounds	Indoles and derivatives	Hydroxyindoles
neg_10276	Kaempferol 2G-coumaroylrutinoside	C36H36O17	739.188	--	--	--	--	--	--	HMDB0037577	Organic compounds	Phenylpropanoids and polyketides	Flavonoids	Flavonoid glycosides
neg_1028	4-Hydroxy-2-oxoglutarate	C5H6O6	323.028	C01127	Glyoxylate and dicarboxylate metabolism(ko00630);Metabolic pathways(ko01100)	--	--	--	--	HMDB0002070	Organic compounds	Organic acids and derivatives	Keto acids and derivatives	Gamma-keto acids and derivatives
neg_10284	Carthamin	C43H42O22	945.186	C16941	--	--	--	--	--	HMDB0033898	Organic compounds	Phenylpropanoids and polyketides	Cinnamic acids and derivatives	Hydroxycinnamic acids and derivatives
neg_10285	Kaempferol 3-O-sinapoyl-sophoroside 7-O-glucoside	C44H50O25	999.259	--	--	--	--	--	--	HMDB0029267	Organic compounds	Phenylpropanoids and polyketides	Flavonoids	Flavonoid glycosides
neg_10287	2-[2-(2-Butoxy-2-oxoethoxy)-4-[2-(4,5,6,7-tetrahydrothieno[3,2-c]pyridine-2-carbonylamino)acetyl]phenoxy]acetic acid	C24H28N2O8S	1067.34	--	--	--	--	--	--	HMDB0256650	Organic compounds	Organic oxygen compounds	Organooxygen compounds	Carbonyl compounds
neg_10290	(±)4-HDoHE	C22H32O3	343.223	--	--	--	--	--	--	--	--	--	--	--
neg_10295	2'',4'',6''-Triacetylglycitin	C28H28O13	571.155	--	--	--	--	--	--	HMDB0034694	Organic compounds	Phenylpropanoids and polyketides	Isoflavonoids	Isoflavonoid O-glycosides
neg_10299	Gnemonol A	C42H32O10	695.192	--	--	--	--	--	--	HMDB0039969	Organic compounds	Phenylpropanoids and polyketides	2-arylbenzofuran flavonoids	--
neg_10300	Cefcanel daloxate	C27H27N5O9S3	706.088	--	--	--	--	--	--	HMDB0249756	Organic compounds	Organoheterocyclic compounds	Lactams	Beta lactams
neg_10308	Celosianin	C39H38N2O21-2	905.18	--	--	--	--	--	--	HMDB0302989	Organic compounds	Organic acids and derivatives	Carboxylic acids and derivatives	Amino acids, peptides, and analogues
neg_10309	PGP(16:1(9Z)/TXB2)	C42H76O17P2	935.434	--	--	--	--	--	--	HMDB0272434	--	--	--	--
neg_1031	dCDP	C9H15N3O10P2	421.988	C00705	Pyrimidine metabolism(ko00240);Metabolic pathways(ko01100);Nucleotide metabolism(ko01232)	--	--	--	--	HMDB0001245	Organic compounds	Organic oxygen compounds	Organic oxoanionic compounds	Organic pyrophosphates
neg_10318	Sialyl Lewis<sup>a</sup> penta	C43H72N2O33	1179.37	--	--	--	--	--	--	--	--	--	--	--
neg_1032	dTDP	C10H16N2O11P2	447.009	C00363	Pyrimidine metabolism(ko00240);Metabolic pathways(ko01100);Nucleotide metabolism(ko01232)	--	--	--	--	HMDB0001274	Organic compounds	Nucleosides, nucleotides, and analogues	Pyrimidine nucleotides	Pyrimidine deoxyribonucleotides
neg_1033	N-Desmethyl-o-O-sulfate rosiglitazone	C17H17N3O7S2	460.025	--	--	--	--	--	--	HMDB0060837	Organic compounds	Organic acids and derivatives	Organic sulfuric acids and derivatives	Arylsulfates
neg_10338	PGP(16:1(9Z)/20:4(5Z,8Z,11Z,14Z)-OH(20))	C42H74O14P2	899.425	--	--	--	--	--	--	HMDB0272400	--	--	--	--
neg_10344	3-Hydroxy-2-oxoindole	C8H7NO2	148.039	--	--	--	--	--	--	HMDB0240741	Organic compounds	Organoheterocyclic compounds	Indoles and derivatives	Indolines
neg_10345	Aegelinol	C14H14O4	267.066	--	--	--	--	--	--	HMDB0033914	Organic compounds	Phenylpropanoids and polyketides	Coumarins and derivatives	Pyranocoumarins
neg_10349	Ajugol	C15H24O9	383.124	--	--	--	--	--	--	HMDB0248074	Organic compounds	Lipids and lipid-like molecules	Prenol lipids	Terpene glycosides
neg_10351	secologanin	C17H24O10	409.116	C01852	Metabolic pathways(ko01100)	LMPR0102070002	Prenol Lipids [PR]	Isoprenoids [PR01]	C10 isoprenoids (monoterpenes) [PR0102]	HMDB0304482	Organic compounds	Lipids and lipid-like molecules	Prenol lipids	Terpene glycosides
neg_10352	Methyl-[12]-gingerol	C24H40O4	413.264	--	--	--	--	--	--	HMDB0303111	Organic compounds	Benzenoids	Benzene and substituted derivatives	Methoxybenzenes
neg_10353	Piriprost	C26H35NO4	446.222	--	--	--	--	--	--	HMDB0256603	Organic compounds	Organoheterocyclic compounds	Pyrroles	Substituted pyrroles
neg_10355	Acetylstrophanthidin	C25H34O7	467.206	--	--	--	--	--	--	HMDB0247937	Organic compounds	Lipids and lipid-like molecules	Steroids and steroid derivatives	Steroid lactones
neg_10356	N-[(3R)-1-(2-Fluorophenyl)-4-oxo-3,4,6,7-tetrahydro[1,4]diazepino[6,7,1-hi]indol-3-yl]-1H-indole-2-carboxamide	C26H19FN4O2	483.146	--	--	--	--	--	--	HMDB0249978	Organic compounds	Organic acids and derivatives	Carboxylic acids and derivatives	Amino acids, peptides, and analogues
neg_1036	Uridine 5'-diphospho-N-acetylglucosamine sodium salt	C17H27N3O17P2	606.074	--	--	--	--	--	--	--	--	--	--	--
neg_10362	Lefamulin	C28H45NO5S	542.268	--	--	--	--	--	--	HMDB0254002	Organic compounds	Lipids and lipid-like molecules	Prenol lipids	Diterpenoids
neg_10372	Pro-Pro-Pro	C15H23N3O4	677.353	--	--	--	--	--	--	HMDB0256689	Organic compounds	Organic acids and derivatives	Carboxylic acids and derivatives	Amino acids, peptides, and analogues
neg_1038	NADH	C21H29N7O14P2	686.093	C00004	Oxidative phosphorylation(ko00190);Metabolic pathways(ko01100);Calcium signaling pathway(ko04020);Thermogenesis(ko04714);Aldosterone synthesis and secretion(ko04925)	--	--	--	--	HMDB0001487	Organic compounds	Nucleosides, nucleotides, and analogues	(5'->5')-dinucleotides	--
neg_10385	Fragransol A	C21H26O6	747.354	--	--	--	--	--	--	HMDB0033537	Organic compounds	Phenylpropanoids and polyketides	2-arylbenzofuran flavonoids	--
neg_10386	6''-(4-Hydroxycinnamoyl)astragalin 4'-glucoside	C36H36O18	755.192	--	--	--	--	--	--	HMDB0037437	Organic compounds	Phenylpropanoids and polyketides	Flavonoids	Flavonoid glycosides
neg_10391	Sesaminol glucosyl-(1->2)-[glucosyl-(1->6)]-glucoside	C38H48O22	877.235	--	--	--	--	--	--	HMDB0041211	Organic compounds	Organic oxygen compounds	Organooxygen compounds	Carbohydrates and carbohydrate conjugates
neg_10392	PGP(18:3(9Z,12Z,15Z)/18:2(9Z,12Z))	C42H74O13P2	883.43	--	--	--	--	--	--	HMDB0013582	Organic compounds	Lipids and lipid-like molecules	Glycerophospholipids	Glycerophosphoglycerophosphates
neg_10393	PGP(PGF1alpha/i-12:0)	C38H72O16P2	891.424	--	--	--	--	--	--	HMDB0274882	--	--	--	--
neg_10396	2-(Methylthiomethyl)-3-phenyl-2-propenal	C11H12OS	191.053	--	--	--	--	--	--	HMDB0037166	Organic compounds	Phenylpropanoids and polyketides	Cinnamaldehydes	--
neg_10398	Difluorodeoxyuridine	C9H10F2N2O5	285.038	--	--	--	--	--	--	HMDB0251268	Organic compounds	Nucleosides, nucleotides, and analogues	Pyrimidine nucleosides	Pyrimidine 2'-deoxyribonucleosides
neg_10400	Narbonolide	C20H32O5	373.198	C11997	Metabolic pathways(ko01100)	--	--	--	--	--	--	--	--	--
neg_10401	(3S,5R,6R,7E)-3,5,6-Trihydroxy-7-megastigmen-9-one	C13H22O4	483.3	--	--	--	--	--	--	HMDB0038736	Organic compounds	Lipids and lipid-like molecules	Prenol lipids	Sesquiterpenoids
neg_10403	Phenylalanylglutamine	C14H19N3O4	645.288	--	--	--	--	--	--	HMDB0028993	Organic compounds	Organic acids and derivatives	Carboxylic acids and derivatives	Amino acids, peptides, and analogues
neg_1041	Carboxyatractyloside	C31H46O18S2	791.201	--	--	--	--	--	--	HMDB0249654	Organic compounds	Organic acids and derivatives	Carboxylic acids and derivatives	Amino acids, peptides, and analogues
neg_10411	Soyasaponin beta-A	C53H82O20	1073.51	--	--	--	--	--	--	HMDB0302655	Organic compounds	Lipids and lipid-like molecules	Prenol lipids	Terpene glycosides
neg_1042	2-Hydroxycyclohexane-1-carboxyl-CoA	C28H46N7O18P3S	892.183	C09812	Metabolic pathways(ko01100)	--	--	--	--	--	--	--	--	--
neg_10421	Ustiloxin D	C23H34N4O8	493.222	--	--	--	--	--	--	HMDB0041054	Organic compounds	Organic acids and derivatives	Carboxylic acids and derivatives	Amino acids, peptides, and analogues
neg_10429	Olitorin	C35H52O14	717.3	--	--	--	--	--	--	HMDB0034361	Organic compounds	Organoheterocyclic compounds	Pyrrolizines	--
neg_10432	Convalloside	C35H52O15	733.305	C19986	--	--	--	--	--	HMDB0034195	Organic compounds	Organic nitrogen compounds	Organonitrogen compounds	Amines
neg_10449	Cyclohexane-1-carboxylate	C7H12O2	301.165	C09822	Metabolic pathways(ko01100)	--	--	--	--	HMDB0031342	Organic compounds	Organic acids and derivatives	Carboxylic acids and derivatives	Carboxylic acids
neg_10452	Butyryl timolol	C17H30N4O4S	407.174	--	--	--	--	--	--	HMDB0249485	Organic compounds	Organic nitrogen compounds	Organonitrogen compounds	Amines
neg_10453	MM 42842	C13H22N4O9S	455.114	C20928	Monobactam biosynthesis(ko00261)	--	--	--	--	--	--	--	--	--
neg_10459	10-Deacetylbaccatin III	C29H36O10	589.243	C11700	Metabolic pathways(ko01100)	--	--	--	--	HMDB0244264	Organic compounds	Lipids and lipid-like molecules	Prenol lipids	Diterpenoids
neg_10460	Delphinidin 3-rutinoside	C27H31O16+	610.162	--	--	LMPK12010282	Polyketides [PK]	Flavonoids [PK12]	Anthocyanidins [PK1201]	HMDB0038001	Organic compounds	Phenylpropanoids and polyketides	Flavonoids	Flavonoid glycosides
neg_10465	Quercetin 3-(2G-rhamnosylgentiobioside)	C33H40O21	807.18	--	--	LMPK12112114	Polyketides [PK]	Flavonoids [PK12]	Flavones and Flavonols [PK1211]	HMDB0037936	Organic compounds	Phenylpropanoids and polyketides	Flavonoids	Flavonoid glycosides
neg_10470	Wyerol	C15H16O4	259.097	--	--	--	--	--	--	HMDB0039142	Organic compounds	Lipids and lipid-like molecules	Fatty Acyls	Fatty acids and conjugates
neg_10473	Coriandrone B	C16H20O5	337.132	--	--	--	--	--	--	HMDB0037775	Organic compounds	Organoheterocyclic compounds	Benzopyrans	1-benzopyrans
neg_10477	Blasticidin S	C17H26N8O5	457.174	C02010	--	--	--	--	--	HMDB0030452	Organic compounds	Organic acids and derivatives	Carboxylic acids and derivatives	Amino acids, peptides, and analogues
neg_10480	7,8-Dihydro-3b,6a-dihydroxy-alpha-ionol 9-[apiosyl-(1->6)-glucoside]	C24H42O12	567.267	--	--	--	--	--	--	HMDB0041579	Organic compounds	Lipids and lipid-like molecules	Fatty Acyls	Fatty acyl glycosides
neg_10488	Cedpht	C21H20O2	667.308	--	--	--	--	--	--	HMDB0251608	Organic compounds	Phenylpropanoids and polyketides	Phenylpropanoic acids	--
neg_10489	Nonioside B	C26H46O17	675.286	--	--	--	--	--	--	HMDB0303582	Organic compounds	Organic oxygen compounds	Organooxygen compounds	Carbohydrates and carbohydrate conjugates
neg_10491	Panduratin A	C26H30O4	871.431	--	--	--	--	--	--	HMDB0256110	Organic compounds	Phenylpropanoids and polyketides	Diarylheptanoids	Linear diarylheptanoids
neg_10492	PIP(16:2(9Z,12Z)/22:6(5Z,8E,10Z,13Z,15E,19Z)-2OH(7S, 17S))	C47H76O18P2	1025.42	--	--	--	--	--	--	HMDB0278691	--	--	--	--
neg_10498	PIP(22:4(7Z,10Z,13Z,16Z)/PGJ2)	C51H82O18P2	1089.5	--	--	--	--	--	--	HMDB0280523	--	--	--	--
neg_10499	CDP-DG(16:1(9Z)/PGE2)	C48H79N3O18P2	1092.49	--	--	--	--	--	--	HMDB0290891	--	--	--	--
neg_10503	Captopril	C9H15NO3S	216.074	C06867	--	--	--	--	--	HMDB0015328	Organic compounds	Organic acids and derivatives	Carboxylic acids and derivatives	Amino acids, peptides, and analogues
neg_10504	4-Amino-1-[(2R,3S,4S,5R)-3,4-dihydroxy-5-(hydroxymethyl)oxolan-2-yl]oxypyrimidin-2-one	C9H13N3O6	294.053	--	--	--	--	--	--	HMDB0257637	Organic compounds	Organic oxygen compounds	Organooxygen compounds	Carbohydrates and carbohydrate conjugates
neg_10511	CID 9844747	C22H26FN3O4	450.162	--	--	--	--	--	--	HMDB0252301	Organic compounds	Organoheterocyclic compounds	Diazinanes	Piperazines
neg_10514	Pantothenic acid	C9H17NO5	483.219	C00864	beta-Alanine metabolism(ko00410);Pantothenate and CoA biosynthesis(ko00770);Metabolic pathways(ko01100);Biosynthesis of cofactors(ko01240);Vitamin digestion and absorption(ko04977)	--	--	--	--	HMDB0000210	Organic compounds	Organic oxygen compounds	Organooxygen compounds	Alcohols and polyols
neg_10515	18-Carboxy-dinor-LTE4	C21H31NO7S	486.183	--	--	LMFA03020056	Fatty Acyls [FA]	Eicosanoids [FA03]	Leukotrienes [FA0302]	HMDB0012607	Organic compounds	Organic acids and derivatives	Carboxylic acids and derivatives	Amino acids, peptides, and analogues
neg_10530	Protochlorophyllide	C35H32MgN4O5	647.176	C02880	Porphyrin metabolism(ko00860);Metabolic pathways(ko01100)	--	--	--	--	HMDB0031148	Organic compounds	Organoheterocyclic compounds	Tetrapyrroles and derivatives	Metallotetrapyrroles
neg_10532	[D-Met2, Pro5]-enkephalinamide	C30H40N6O6S	657.277	--	--	--	--	--	--	HMDB0247158	Organic compounds	Organic acids and derivatives	Carboxylic acids and derivatives	Amino acids, peptides, and analogues
neg_10535	Tricin 7-neohesperidoside	C29H34O16	683.183	--	--	LMPK12110862	Polyketides [PK]	Flavonoids [PK12]	Flavones and Flavonols [PK1211]	HMDB0037462	Organic compounds	Phenylpropanoids and polyketides	Flavonoids	Flavonoid glycosides
neg_10542	PA(14:1(9Z)/20:4(8Z,11Z,14Z,17Z)-2OH(5S,6R))	C37H63O10P	733.38	--	--	--	--	--	--	HMDB0263132	--	--	--	--
neg_10545	Cyclosomatostatin	C44H57N7O6	800.409	--	--	--	--	--	--	HMDB0250619	Organic compounds	Organic acids and derivatives	Carboxylic acids and derivatives	Amino acids, peptides, and analogues
neg_10549	PGP(18:2(9Z,12Z)/18:2(9Z,12Z))	C42H76O13P2	885.445	--	--	--	--	--	--	HMDB0013552	Organic compounds	Lipids and lipid-like molecules	Glycerophospholipids	Glycerophosphoglycerophosphates
neg_10563	Valyl-prolyl-glycyl-valyl-glycine	C19H33N5O6	448.21	--	--	--	--	--	--	HMDB0259877	Organic compounds	Organic acids and derivatives	Carboxylic acids and derivatives	Amino acids, peptides, and analogues
neg_10566	trans-Zeatin-O-glucoside riboside	C21H31N5O10	512.199	--	--	--	--	--	--	HMDB0032880	Organic compounds	Benzenoids	Naphthalenes	Naphthalene sulfonic acids and derivatives
neg_10581	7-nonenoylglycine	C11H19NO3	425.265	--	--	--	--	--	--	HMDB0094812	Organic compounds	Organic acids and derivatives	Carboxylic acids and derivatives	Amino acids, peptides, and analogues
neg_10582	3alpha,7alpha,12beta-Trihydroxy-5beta-cholanoic acid	C24H40O5	429.26	--	--	--	--	--	--	HMDB0000312	Organic compounds	Lipids and lipid-like molecules	Steroids and steroid derivatives	Bile acids, alcohols and derivatives
neg_10584	Ganolucidic acid D	C30H44O6	521.285	--	--	--	--	--	--	HMDB0035299	Organic compounds	Organoheterocyclic compounds	Imidolactams	--
neg_10592	11-alpha-O-beta-D-Glucopyranosyl-16alpha-O-methylneoquassin	C29H44O11	613.288	--	--	--	--	--	--	HMDB0039773	Organic compounds	Lipids and lipid-like molecules	Prenol lipids	Terpene glycosides
neg_10593	Dihydrocumambrin A	C17H24O5	615.315	--	--	--	--	--	--	HMDB0036489	Organic compounds	Lipids and lipid-like molecules	Prenol lipids	Terpene lactones
neg_10594	Phlorin	C12H16O8	621.155	--	--	--	--	--	--	HMDB0035589	Organic compounds	Organic oxygen compounds	Organooxygen compounds	Carbohydrates and carbohydrate conjugates
neg_10598	Methyl 4-(2-benzylbenzoyl)-2,5-dimethyl-1H-pyrrole-3-carboxylate	C22H21NO3	693.301	--	--	--	--	--	--	HMDB0252478	Organic compounds	Benzenoids	Benzene and substituted derivatives	Diphenylmethanes
neg_10599	Capsoside A	C33H58O15	729.355	--	--	--	--	--	--	HMDB0037613	Organic compounds	Lipids and lipid-like molecules	Glycerolipids	Glycosylglycerols
neg_1061	2-Hydroxyadenine	C5H5N5O	150.041	--	--	--	--	--	--	HMDB0000403	Organic compounds	Organoheterocyclic compounds	Imidazopyrimidines	Purines and purine derivatives
neg_10610	Lyciumin C	C49H57N9O12	998.387	--	--	--	--	--	--	HMDB0040696	Organic compounds	Organic acids and derivatives	Carboxylic acids and derivatives	Amino acids, peptides, and analogues
neg_1063	N-Acetyl-L-glutamate 5-semialdehyde	C7H11NO4	172.061	C01250	Arginine biosynthesis(ko00220);Arginine and proline metabolism(ko00330);Metabolic pathways(ko01100);2-Oxocarboxylic acid metabolism(ko01210);Biosynthesis of amino acids(ko01230)	--	--	--	--	HMDB0006488	Organic compounds	Organic acids and derivatives	Carboxylic acids and derivatives	Amino acids, peptides, and analogues
neg_10633	Calabaxanthone	C24H24O5	783.318	--	--	--	--	--	--	HMDB0030655	Organic compounds	Organoheterocyclic compounds	Benzopyrans	1-benzopyrans
neg_10634	Rifaximin	C43H51N3O11	806.322	--	--	--	--	--	--	HMDB0015351	Organic compounds	Phenylpropanoids and polyketides	Macrolactams	--
neg_10639	Nodularin	C41H60N8O10	859.421	C15713	--	--	--	--	--	HMDB0255692	Organic compounds	Organic acids and derivatives	Carboxylic acids and derivatives	Amino acids, peptides, and analogues
neg_1064	Theophylline	C7H8N4O2	179.055	C07130	Caffeine metabolism(ko00232);Metabolic pathways(ko01100)	--	--	--	--	HMDB0001889	Organic compounds	Organoheterocyclic compounds	Imidazopyrimidines	Purines and purine derivatives
neg_10642	3-Oxopalmitoyl-CoA	C37H64N7O18P3S	1018.32	C05259	Fatty acid elongation(ko00062);Fatty acid degradation(ko00071);Metabolic pathways(ko01100);Fatty acid metabolism(ko01212)	LMFA07050250	Fatty Acyls [FA]	Fatty esters [FA07]	Fatty acyl CoAs [FA0705]	HMDB0006402	Organic compounds	Lipids and lipid-like molecules	Fatty Acyls	Fatty acyl thioesters
neg_10644	PIP(20:4(5Z,8Z,11Z,14Z)/PGE2)	C49H80O19P2	1079.48	--	--	--	--	--	--	HMDB0279996	--	--	--	--
neg_10649	Arginylhydroxyproline	C11H21N5O4	332.16	--	--	--	--	--	--	HMDB0028710	Organic compounds	Organic acids and derivatives	Carboxylic acids and derivatives	Amino acids, peptides, and analogues
neg_1065	1,8-Naphthyridine, 2-fluoro-	C8H5FN2	183.015	--	--	--	--	--	--	HMDB0252386	Organic compounds	Organoheterocyclic compounds	Diazanaphthalenes	Naphthyridines
neg_10651	7-O-Acetylaustroinulin	C22H36O4	385.233	--	--	--	--	--	--	HMDB0036804	Organic compounds	Lipids and lipid-like molecules	Prenol lipids	Diterpenoids
neg_10653	Cincassiol B	C20H32O8	435.176	--	--	--	--	--	--	HMDB0036855	Organic compounds	Lipids and lipid-like molecules	Prenol lipids	Diterpenoids
neg_10654	Vestitone 7-glucoside	C22H26O9	469.132	--	--	--	--	--	--	HMDB0033012	Organic compounds	Phenylpropanoids and polyketides	Isoflavonoids	Isoflavonoid O-glycosides
neg_1066	cis-2,3-Dihydro-2,3-dihydroxybiphenyl	C12H12O2	209.066	C06589	Metabolic pathways(ko01100)	--	--	--	--	--	--	--	--	--
neg_10665	6-Amino-6-deoxyfutalosine	C19H19N5O6	871.267	C20773	Ubiquinone and other terpenoid-quinone biosynthesis(ko00130);Metabolic pathways(ko01100);Biosynthesis of cofactors(ko01240)	--	--	--	--	--	--	--	--	--
neg_10667	Cyanidin 3-[2-(6-(E)-caffeoyl-glucoside)-glucoside] 5-glucoside	C43H49O24+	984.23	--	--	--	--	--	--	HMDB0041715	Organic compounds	Phenylpropanoids and polyketides	Flavonoids	Flavonoid glycosides
neg_1067	2-[(2S)-2,6-Diaminohexanoyl]oxyacetic acid	C8H16N2O4	203.103	--	--	--	--	--	--	HMDB0257672	Organic compounds	Organic acids and derivatives	Carboxylic acids and derivatives	Amino acids, peptides, and analogues
neg_10672	Nilotinib	C28H22F3N7O	574.182	--	--	--	--	--	--	HMDB0015595	Organic compounds	Benzenoids	Benzene and substituted derivatives	Anilides
neg_10686	Nickel-sirohydrochlorin	C42H44N4NiO16	963.191	C21510	Porphyrin metabolism(ko00860);Metabolic pathways(ko01100);Biosynthesis of cofactors(ko01240)	--	--	--	--	--	--	--	--	--
neg_1069	Asparaginylisoleucine	C10H19N3O4	244.129	--	--	--	--	--	--	HMDB0028734	Organic compounds	Organic acids and derivatives	Carboxylic acids and derivatives	Amino acids, peptides, and analogues
neg_10692	(1R,6R)-6-hydroxy-2-succinylcyclohexa-2,4-diene-1-carboxylate	C11H12O6	261.039	C05817	Ubiquinone and other terpenoid-quinone biosynthesis(ko00130);Metabolic pathways(ko01100);Biosynthesis of cofactors(ko01240)	--	--	--	--	HMDB0303951	Organic compounds	Organic acids and derivatives	Keto acids and derivatives	Gamma-keto acids and derivatives
neg_10693	Gluconapoleiferin	C12H21NO10S2	402.054	C08416	--	--	--	--	--	HMDB0303669	Organic compounds	Organic oxygen compounds	Organooxygen compounds	Carbohydrates and carbohydrate conjugates
neg_10697	Gambogic acid	C38H44O8	673.307	C10062	--	--	--	--	--	HMDB0034095	Organic compounds	Organoheterocyclic compounds	Benzopyrans	1-benzopyrans
neg_1070	(+/-)-(E)-Methyl-2-[(E)-hydroxyimino]-5-nitro-6-methoxy-3-hexeneamide	C8H13N3O5	252.06	--	--	--	--	--	--	HMDB0242268	Organic compounds	Organic nitrogen compounds	Organonitrogen compounds	Oximes
neg_10704	PGP(18:2(9Z,11Z)/18:2(9Z,11E)+=O(13))	C42H74O14P2	899.425	--	--	--	--	--	--	HMDB0272863	--	--	--	--
neg_10707	CDP-DG(16:0/22:6(4Z,7Z,11E,13Z,15E,19Z)-2OH(10S,17))	C50H81N3O17P2	1078.46	--	--	--	--	--	--	HMDB0290847	--	--	--	--
neg_1072	N-Glycolylneuraminic acid	C11H19NO10	324.094	--	--	--	--	--	--	HMDB0000833	Organic compounds	Organic oxygen compounds	Organooxygen compounds	Carbohydrates and carbohydrate conjugates
neg_10720	Chlorphenoxamine	C18H22ClNO	651.27	--	--	--	--	--	--	HMDB0240223	Organic compounds	Benzenoids	Benzene and substituted derivatives	Diphenylmethanes
neg_10721	(8S,9R,11S,13S,14S,17S)-13-Methyl-11-[4-[5-(4,4,5,5,5-pentafluoropentylsulfonyl)pentoxy]phenyl]-6,7,8,9,11,12,14,15,16,17-decahydrocyclopenta[a]phenanthrene-3,17-diol	C34H43F5O5S	679.238	--	--	--	--	--	--	HMDB0260184	--	--	--	--
neg_10728	PGP(a-13:0/20:3(6,8,11)-OH(5))	C39H72O14P2	871.429	--	--	--	--	--	--	HMDB0274364	--	--	--	--
neg_10730	(+)-Pinoresinol 4-O-[beta-D-Glucopyranosyl-(1->2)-[beta-D-glucopyranosyl-(1->6)]-beta-D-glucopyranoside]	C38H52O21	889.298	--	--	--	--	--	--	HMDB0040669	Organic compounds	Organic oxygen compounds	Organooxygen compounds	Carbohydrates and carbohydrate conjugates
neg_1074	(3S,7R)-16-Hydroxy-11-methoxy-6,8,19-trioxapentacyclo[10.7.0.02,9.03,7.013,17]nonadeca-1,4,9,11,13(17)-pentaen-18-one	C17H14O6	349.052	--	--	--	--	--	--	HMDB0248043	Organic compounds	Phenylpropanoids and polyketides	Coumarins and derivatives	Furanocoumarins
neg_1075	Bialaphos	C11H22N3O6P	358.09	C06457	Phosphonate and phosphinate metabolism(ko00440)	--	--	--	--	HMDB0249177	Organic compounds	Organic acids and derivatives	Carboxylic acids and derivatives	Amino acids, peptides, and analogues
neg_10762	Imazamethabenz	C15H18N2O3	273.124	C11083	--	--	--	--	--	HMDB0034885	Organic compounds	Organic acids and derivatives	Carboxylic acids and derivatives	Amino acids, peptides, and analogues
neg_10764	Fusarochromanone	C15H20N2O4	291.134	--	--	--	--	--	--	HMDB0033514	Organic compounds	Organoheterocyclic compounds	Benzopyrans	1-benzopyrans
neg_10772	(5Z)-7-[(1R,2R,5S)-5-Hydroxy-2-[(1E,3S,5Z)-3-hydroxyocta-1,5-dien-1-yl]-3-oxocyclopentyl]hept-5-enoylcarnitine	C27H43NO7	514.275	--	--	--	--	--	--	HMDB0241876	Organic compounds	Lipids and lipid-like molecules	Fatty Acyls	Eicosanoids
neg_10773	N-Eicosapentaenoyl Tryptophan	C31H40N2O3	533.307	--	--	--	--	--	--	HMDB0242081	--	--	--	--
neg_10774	Fumitremorgin A	C32H41N3O7	614.256	C20564	Metabolic pathways(ko01100)	--	--	--	--	--	--	--	--	--
neg_1078	6-Thioinosine-5'-monophosphate	C10H13N4O7PS	384.993	C04646	Drug metabolism - other enzymes(ko00983)	--	--	--	--	HMDB0060416	Organic compounds	Nucleosides, nucleotides, and analogues	Purine nucleotides	Purine ribonucleotides
neg_1079	Deoxyloganin	C17H26O9	409.143	C06071	Metabolic pathways(ko01100)	LMPR0102070005	Prenol Lipids [PR]	Isoprenoids [PR01]	C10 isoprenoids (monoterpenes) [PR0102]	HMDB0251007	Organic compounds	Lipids and lipid-like molecules	Prenol lipids	Terpene glycosides
neg_10790	N-((Tetrahydro-5-oxo-2-furanyl)carbonyl)-L-histidyl-L-prolinamide	C16H21N5O5	725.298	--	--	--	--	--	--	HMDB0252610	Organic compounds	Organic acids and derivatives	Carboxylic acids and derivatives	Amino acids, peptides, and analogues
neg_10793	Perazine	C20H25N3S	737.369	C16903	--	--	--	--	--	HMDB0256306	Organic compounds	Organoheterocyclic compounds	Benzothiazines	Phenothiazines
neg_10795	Arctiopicrin	C19H26O6	759.368	C09297	--	--	--	--	--	HMDB0301857	Organic compounds	Lipids and lipid-like molecules	Prenol lipids	Terpene lactones
neg_10799	Deacetylnomilin	C26H32O8	943.403	--	--	--	--	--	--	HMDB0035684	Organic compounds	Lipids and lipid-like molecules	Prenol lipids	Triterpenoids
neg_108	z-Clausenamide	C18H17NO2	300.105	--	--	--	--	--	--	HMDB0038621	Organic compounds	Benzenoids	Benzene and substituted derivatives	Benzazocines
neg_10800	Crocin	C44H64O24	997.336	C08589	Metabolic pathways(ko01100)	--	--	--	--	HMDB0002398	Organic compounds	Lipids and lipid-like molecules	Prenol lipids	Diterpenoids
neg_10805	Quinupristin	C53H67N9O10S	1066.48	C08032	--	--	--	--	--	HMDB0015455	Organic compounds	Organic acids and derivatives	Peptidomimetics	Depsipeptides
neg_10807	Rebaudioside D	C50H80O28	1127.5	--	--	LMPR01040127	Prenol Lipids [PR]	Isoprenoids [PR01]	C20 isoprenoids (diterpenes) [PR0104]	HMDB0034948	Organic compounds	Lipids and lipid-like molecules	Prenol lipids	Terpene glycosides
neg_10808	Anidulafungin	C58H73N7O17	1160.48	--	--	--	--	--	--	HMDB0014506	Organic compounds	Organoheterocyclic compounds	Diazines	Pyrimidines and pyrimidine derivatives
neg_10810	[(2S,3As,7aS)-Octahydro-1-[[(1R,2R)-2-phenylcyclopropyl]carbonyl]-1H-indol-2-yl]-3-thiazolidinyl--methanone	C22H28N2O2S	405.158	--	--	--	--	--	--	HMDB0257372	Organic compounds	Organic acids and derivatives	Carboxylic acids and derivatives	Amino acids, peptides, and analogues
neg_10811	Chondroitin D-glucuronate	C16H27NO11	454.153	--	--	--	--	--	--	HMDB0060454	Organic compounds	Organic oxygen compounds	Organooxygen compounds	Carbohydrates and carbohydrate conjugates
neg_10823	PA(22:4(7Z,10Z,13Z,16Z)/PGF2alpha)	C45H75O11P	843.482	--	--	--	--	--	--	HMDB0265892	--	--	--	--
neg_10825	PS(14:1(9Z)/20:5(7Z,9Z,11E,13E,17Z)-3OH(5,6,15))	C40H66NO13P	844.423	--	--	--	--	--	--	HMDB0280972	--	--	--	--
neg_10827	Pisumsaponin II	C48H76O18	975.469	--	--	--	--	--	--	HMDB0038317	Organic compounds	Lipids and lipid-like molecules	Prenol lipids	Terpene glycosides
neg_10831	N-phosphocreatinate(2-)	C4H11N3O5P+	257.041	--	--	--	--	--	--	HMDB0062567	Organic compounds	Organic acids and derivatives	Carboxylic acids and derivatives	Amino acids, peptides, and analogues
neg_10842	Gluten exorphin B4	C24H27N5O9	550.156	--	--	--	--	--	--	HMDB0059794	Organic compounds	Organic acids and derivatives	Carboxylic acids and derivatives	Amino acids, peptides, and analogues
neg_1085	Folate	C19H19N7O6	486.138	C00504	One carbon pool by folate(ko00670);Folate biosynthesis(ko00790);Metabolic pathways(ko01100);Biosynthesis of cofactors(ko01240);Antifolate resistance(ko01523);Bile secretion(ko04976);Vitamin digestion and absorption(ko04977)	--	--	--	--	HMDB0000121	Organic compounds	Benzenoids	Phenols	Methoxyphenols
neg_10852	PIP(22:2(13Z,16Z)/PGF1alpha)	C51H92O19P2	1069.58	--	--	--	--	--	--	HMDB0280275	--	--	--	--
neg_10854	b-Chlorogenin 3-[4''-(2'''-glucosyl-3'''-xylosylglucosyl)galactoside]	C50H82O23	1071.5	--	--	--	--	--	--	HMDB0034306	Organic compounds	Lipids and lipid-like molecules	Steroids and steroid derivatives	Steroidal glycosides
neg_10859	Histidylhistidine	C12H16N6O3	337.132	--	--	--	--	--	--	HMDB0028887	Organic compounds	Organic acids and derivatives	Carboxylic acids and derivatives	Amino acids, peptides, and analogues
neg_1086	N,N'-Bis(gamma-glutamyl)cystine	C16H26N4O10S2	497.101	--	--	--	--	--	--	HMDB0038458	Organic compounds	Organic acids and derivatives	Carboxylic acids and derivatives	Amino acids, peptides, and analogues
neg_10864	Seminaphtharhodafluor	C24H15NO4	402.078	--	--	--	--	--	--	HMDB0244697	Organic compounds	Organoheterocyclic compounds	Benzopyrans	1-benzopyrans
neg_10865	alpha-Maltose 1-phosphate	C12H23O14P	421.071	C20237	Starch and sucrose metabolism(ko00500);Metabolic pathways(ko01100)	--	--	--	--	--	--	--	--	--
neg_10870	N-[[3-(b-D-Glucopyranosyloxy)-2,3-dihydro-2-oxo-1H-indol-3-yl]acetyl]aspartic acid	C20H24N2O12	529.147	--	--	--	--	--	--	HMDB0039409	Organic compounds	Organic acids and derivatives	Carboxylic acids and derivatives	Amino acids, peptides, and analogues
neg_10874	LysoPE(0:0/20:4(5Z,8Z,11Z,14Z))	C25H44NO7P	546.285	--	--	--	--	--	--	HMDB0011487	Organic compounds	Lipids and lipid-like molecules	Glycerophospholipids	Glycerophosphoethanolamines
neg_10875	Cefquinome	C23H24N6O5S2	549.097	--	--	--	--	--	--	HMDB0249774	Organic compounds	Organoheterocyclic compounds	Lactams	Beta lactams
neg_10878	Kaempferol 3-rhamnoside 7-xyloside	C26H28O14	563.155	--	--	--	--	--	--	HMDB0039319	Organic compounds	Phenylpropanoids and polyketides	Flavonoids	Flavonoid glycosides
neg_10879	Alvelestat	C25H22F3N5O4S	590.137	--	--	--	--	--	--	HMDB0248264	Organic compounds	Organoheterocyclic compounds	Pyridines and derivatives	Pyrazolylpyridines
neg_10880	Lacto-N-triaose	C20H35NO16	590.206	--	--	--	--	--	--	HMDB0006592	Organic compounds	Organic oxygen compounds	Organooxygen compounds	Carbohydrates and carbohydrate conjugates
neg_10881	Piceatannol 4'-galloylglucoside	C27H26O13	593.108	--	--	--	--	--	--	HMDB0040862	Organic compounds	Phenylpropanoids and polyketides	Stilbenes	Stilbene glycosides
neg_10886	5,10-Methenyltetrahydromethanopterin	C31H44N6O16P+	822.259	C04330	Metabolic pathways(ko01100);Carbon metabolism(ko01200)	--	--	--	--	--	--	--	--	--
neg_10888	Propanoyl-CoA	C24H40N7O17P3S	844.155	C00100	Valine, leucine and isoleucine degradation(ko00280);beta-Alanine metabolism(ko00410);Glyoxylate and dicarboxylate metabolism(ko00630);Propanoate metabolism(ko00640);C5-Branched dibasic acid metabolism(ko00660);Metabolic pathways(ko01100);Carbon metabolism(ko01200)	--	--	--	--	HMDB0304472	Organic compounds	Lipids and lipid-like molecules	Fatty Acyls	Fatty acyl thioesters
neg_1089	Uridine 5'-diphosphogalactose disodium salt	C15H24N2O17P2	565.047	--	--	--	--	--	--	--	--	--	--	--
neg_10896	Zidovudine monophosphate	C10H14N5O7P	346.056	--	--	--	--	--	--	HMDB0248821	Organic compounds	Organoheterocyclic compounds	Diazines	Pyrimidines and pyrimidine derivatives
neg_10897	2-O-p-Coumaroyl-D-glucose	C15H18O8	371.099	--	--	--	--	--	--	HMDB0039167	Organic compounds	Phenylpropanoids and polyketides	Cinnamic acids and derivatives	Hydroxycinnamic acids and derivatives
neg_10898	5-Megastigmen-7-yne-3,9-diol 9-glucoside	C19H30O7	391.179	--	--	--	--	--	--	HMDB0032841	Organic compounds	Lipids and lipid-like molecules	Fatty Acyls	Fatty acyl glycosides
neg_10902	Febarbamate	C20H27N3O6	450.182	--	--	--	--	--	--	HMDB0252183	Organic compounds	Organoheterocyclic compounds	Diazines	Pyrimidines and pyrimidine derivatives
neg_10904	Irinotecan	C33H38N4O6	621.268	C16641	Drug metabolism - other enzymes(ko00983)	--	--	--	--	HMDB0014900	Organic compounds	Alkaloids and derivatives	Camptothecins	--
neg_10919	CDP-DG(PGE2/a-15:0)	C47H79N3O18P2	1056.47	--	--	--	--	--	--	HMDB0292868	--	--	--	--
neg_10923	Deamino-homoarginine vasopressin	C47H66N14O12S2	1117.4	--	--	--	--	--	--	HMDB0250909	Organic compounds	Organic acids and derivatives	Carboxylic acids and derivatives	Amino acids, peptides, and analogues
neg_10929	Pomalidomide	C13H11N3O4	545.144	--	--	--	--	--	--	HMDB0256694	Organic compounds	Organoheterocyclic compounds	Isoindoles and derivatives	Isoindolines
neg_10936	N-Demethylmenogaril	C27H29NO10	562.147	--	--	--	--	--	--	HMDB0255111	Organic compounds	Benzenoids	Naphthacenes	Tetracenequinones
neg_10937	Pheophorbide a	C35H36N4O5	591.266	C18021	Porphyrin metabolism(ko00860)	--	--	--	--	HMDB0256449	--	--	--	--
neg_10940	6-(N-Acetyl-alpha-D-glucosaminyl)-1-phosphatidyl-1D-myo-inositol	C21H36NO18P	620.157	C01288	--	--	--	--	--	HMDB0011669	Organic compounds	Lipids and lipid-like molecules	Glycerophospholipids	Glycerophosphoinositols
neg_10943	Natamycin	C33H47NO13	686.285	C08073	--	--	--	--	--	HMDB0014964	Organic compounds	Organic oxygen compounds	Organooxygen compounds	Carbohydrates and carbohydrate conjugates
neg_10948	Licorice glycoside A	C36H38O16	725.209	--	--	--	--	--	--	HMDB0031989	Organic compounds	Organoheterocyclic compounds	Benzopyrans	1-benzopyrans
neg_1095	trans-Oct-2-enoyl-CoA	C29H48N7O17P3S	912.174	C05276	Fatty acid elongation(ko00062);Fatty acid degradation(ko00071);Metabolic pathways(ko01100);Fatty acid metabolism(ko01212)	LMFA07050394	Fatty Acyls [FA]	Fatty esters [FA07]	Fatty acyl CoAs [FA0705]	HMDB0003949	Organic compounds	Lipids and lipid-like molecules	Fatty Acyls	Fatty acyl thioesters
neg_10951	3,5,6,7-Tetramethoxyflavone	C19H18O6	729.218	--	--	LMPK12112810	Polyketides [PK]	Flavonoids [PK12]	Flavones and Flavonols [PK1211]	HMDB0246073	Organic compounds	Phenylpropanoids and polyketides	Flavonoids	O-methylated flavonoids
neg_10960	Nickel-sirohydrochlorin a,c-diamide	C42H46N6NiO14	915.238	C21511	Porphyrin metabolism(ko00860);Metabolic pathways(ko01100);Biosynthesis of cofactors(ko01240)	--	--	--	--	--	--	--	--	--
neg_10972	Adenosyl cobyrinic acid a,c diamide	C55H73CoN11O15+	1185.44	--	--	--	--	--	--	HMDB0001083	Organic compounds	Organoheterocyclic compounds	Tetrapyrroles and derivatives	Corrinoids
neg_10973	4-Hydroxynonenal	C9H16O2	201.112	C21642	Pathways in cancer(ko05200);Hepatocellular carcinoma(ko05225)	LMFA06000051	Fatty Acyls [FA]	Fatty aldehydes [FA06]	--	HMDB0004362	Organic compounds	Lipids and lipid-like molecules	Fatty Acyls	Fatty alcohols
neg_10980	N-Benzo[1,3]dioxol-5-yl-2-[5-(2,6-dioxo-1,3-dipropyl-2,3,6,7-tetrahydro-1H-purin-8-yl)-isoxazol-3-yloxy]-acetamide	C23H24N6O7	517.137	--	--	--	--	--	--	HMDB0248638	Organic compounds	Organoheterocyclic compounds	Imidazopyrimidines	Purines and purine derivatives
neg_10985	Neobetanin	C24H24N2O13	547.125	--	--	--	--	--	--	HMDB0029405	Organic compounds	Organic oxygen compounds	Organooxygen compounds	Carbohydrates and carbohydrate conjugates
neg_11005	PGP(18:3(9Z,12Z,15Z)/PGE2)	C44H74O16P2	965.444	--	--	--	--	--	--	HMDB0273147	--	--	--	--
neg_11006	Geniposide	C17H24O10	409.116	C09781	--	--	--	--	--	HMDB0252679	Organic compounds	Lipids and lipid-like molecules	Prenol lipids	Terpene glycosides
neg_11009	Nocardicin A	C23H24N4O9	535.126	C01941	Monobactam biosynthesis(ko00261);Metabolic pathways(ko01100)	--	--	--	--	HMDB0255683	Organic compounds	Organoheterocyclic compounds	Lactams	Beta lactams
neg_11010	3-Hydroxyethylbacteriochlorophyllide a	C35H38MgN4O6	633.28	C18153	Porphyrin metabolism(ko00860)	--	--	--	--	--	--	--	--	--
neg_11021	Prednicarbate	C27H36O8	1021.48	--	--	--	--	--	--	HMDB0015262	Organic compounds	Lipids and lipid-like molecules	Steroids and steroid derivatives	Pregnane steroids
[truncated: 3,918 more rows]

## Sheet: Table S5
The Screened Differentially Expressed Metabolites in SZ25 vs. SZ39 Comparison in Positive Ion Mode.
[truncated: 721 more rows]

## Sheet: Table S6
The Screened Differentially Expressed Metabolites in SZ25 vs. SZ39 Comparison in Negative Ion Mode.
[truncated: 660 more rows]

[truncated: 7 more sheets: Table S7, Table S8, Table S9, Table S10, Table S11, Table S12, Sheet13]
